# Supplementary material for: 2-Methyl­sulfanyl-1,2,4-triazolo[1,5-a]quinazoline-5(4H)-thione
Source: Acta Crystallogr Sect E Struct Rep Online. 2013 Feb 23;69(Pt 3):o434. doi: 10.1107/S1600536813004881 (PMC3588520; doi:10.1107/S1600536813004881)
Supplement: Supplementary file 2 [file e-69-0o434-Isup2.hkl]

# 
# h,k,l, Fc-squared, Fo-squared, sigma(Fo-squared) and status flag 
# 
data_I
_shelx_title '  P21/c' 
_shelx_refln_list_code          4 
_shelx_F_calc_maximum      190.64 
_exptl_crystal_F_000       512.00 
_reflns_d_resolution_high  0.7682 
 
loop_ 
 _symmetry_equiv_pos_as_xyz 
 'x, y, z' 
 '-x, y+1/2, -z+1/2' 
 '-x, -y, -z' 
 'x, -y-1/2, z-1/2' 
 
_cell_length_a    10.5414 
_cell_length_b     4.9335 
_cell_length_c    20.0943 
_cell_angle_alpha  90.000 
_cell_angle_beta   99.127 
_cell_angle_gamma  90.000 
 
_shelx_F_squared_multiplier     1.000 
 
loop_ 
 _refln_index_h 
 _refln_index_k 
 _refln_index_l 
 _refln_F_squared_calc 
 _refln_F_squared_meas 
 _refln_F_squared_sigma 
 _refln_observed_status 
   2   0   0     1785.57     1734.42     19.76 o 
   3   0   0    12665.76    12077.16     56.58 o 
   4   0   0       69.63       76.64      5.17 o 
   5   0   0        8.01        6.00      2.56 o 
   6   0   0      427.41      419.56     14.22 o 
   7   0   0     1153.23     1146.36     22.75 o 
   8   0   0     1062.00     1039.96     23.46 o 
   9   0   0       36.28       49.24      9.18 o 
  10   0   0      359.62      351.82     22.87 o 
  11   0   0      108.55      131.08     15.40 o 
  12   0   0       77.64       74.71     12.98 o 
  13   0   0       78.89       68.87     13.04 o 
   1   1   0      297.27      308.71     11.01 o 
   2   1   0     3777.11     3680.74     38.19 o 
   3   1   0       65.37       75.57      4.53 o 
   4   1   0        4.17       14.70      2.45 o 
   5   1   0       39.67       41.64      3.81 o 
   6   1   0     1653.05     1676.05     20.93 o 
   7   1   0        5.91        2.49      2.77 o 
   8   1   0        0.06        3.20      2.86 o 
   9   1   0     1838.44     1828.05     29.28 o 
  10   1   0       42.26       44.53      6.69 o 
  11   1   0        0.02        0.03      4.84 o 
  12   1   0       13.92       19.82      6.61 o 
  13   1   0        5.35       12.36      7.88 o 
   0   2   0      196.22      207.30     11.08 o 
   1   2   0      447.67      451.86     11.37 o 
   2   2   0      352.62      415.13     15.82 o 
   3   2   0      635.56      642.05     16.69 o 
   4   2   0      257.94      264.31     17.55 o 
   5   2   0       62.14       58.39      7.04 o 
   6   2   0      379.62      378.72     16.21 o 
   7   2   0      610.84      609.36     25.17 o 
   8   2   0       66.89       60.39     11.47 o 
   9   2   0       10.52        7.25      8.05 o 
  10   2   0        0.82        4.74      8.78 o 
  11   2   0        2.86        9.64     10.44 o 
  12   2   0       47.02       49.75     14.75 o 
   1   3   0      608.48      609.94     16.26 o 
   2   3   0     2383.72     2539.99     39.17 o 
   3   3   0      510.81      532.47     18.75 o 
   4   3   0      743.35      756.99     24.76 o 
   5   3   0       68.82       55.48      6.77 o 
   6   3   0      187.88      167.94     14.90 o 
   7   3   0        0.14       -2.56      6.68 o 
   8   3   0      113.01      109.57     21.78 o 
   9   3   0      249.61      236.81     31.15 o 
  10   3   0      256.21      261.63     21.70 o 
  11   3   0       19.98       72.97     18.26 o 
   0   4   0      837.24      863.16     31.95 o 
   1   4   0      427.93      424.29     18.19 o 
   2   4   0        0.00        1.55      5.06 o 
   3   4   0      140.38      141.38     13.73 o 
   4   4   0       48.36       40.74      8.42 o 
   5   4   0       25.08       28.00      9.48 o 
   6   4   0       12.14        9.77      5.39 o 
   7   4   0       94.61      104.86     16.16 o 
   8   4   0      208.03      225.24     22.91 o 
   9   4   0       69.46       69.62     21.05 o 
  10   4   0        0.01       -3.87      8.98 o 
   1   5   0       18.31       20.40      8.00 o 
   2   5   0      123.19      112.96     14.26 o 
   3   5   0        2.95        5.23      5.54 o 
   4   5   0      335.26      368.08     24.32 o 
   5   5   0       57.83       66.99     23.49 o 
   6   5   0        2.77       -7.43     11.89 o 
   7   5   0       73.73       67.48     19.39 o 
   8   5   0        3.36        1.82      9.09 o 
   0   6   0        2.75       12.99     10.31 o 
   1   6   0       85.38       78.07     13.33 o 
   2   6   0      232.75      234.93     32.94 o 
   3   6   0       16.57       -2.08     11.18 o 
   4   6   0        9.01        4.50     10.46 o 
 -13   1   1       31.51       24.08      7.17 o 
 -12   1   1       31.90       35.90      8.21 o 
 -11   1   1        0.80        0.15      4.93 o 
 -10   1   1        5.42        6.71      5.12 o 
  -9   1   1       24.00       25.59      5.28 o 
  -8   1   1     1093.97     1132.15     21.38 o 
  -7   1   1      135.70      142.56      6.56 o 
  -6   1   1      648.41      676.13     13.43 o 
  -5   1   1      275.24      231.45      8.37 o 
  -4   1   1     1440.87     1381.99     20.20 o 
  -3   1   1     1598.93     1663.60     20.65 o 
  -2   1   1        6.84       11.50      3.32 o 
  -1   1   1     1898.72     1925.02     24.72 o 
   0   1   1     2775.35     2758.16     21.76 o 
   1   1   1      584.85      564.40     11.87 o 
   2   1   1       90.69       88.58      6.25 o 
   3   1   1     2011.34     2014.83     30.61 o 
   4   1   1      907.41      890.89     18.86 o 
   5   1   1      349.92      369.22      9.94 o 
   6   1   1       11.56       11.62      2.64 o 
   7   1   1      889.08      930.88     14.60 o 
   8   1   1      149.36      136.45      7.17 o 
   9   1   1     1017.92     1029.13     27.85 o 
  10   1   1      229.15      231.35     13.41 o 
  11   1   1       82.61       79.75      8.82 o 
  12   1   1       13.67        0.27      4.95 o 
  13   1   1        0.90        9.64      7.49 o 
 -12   2   1       15.58       16.30      8.55 o 
 -11   2   1       17.90       19.13     10.21 o 
 -10   2   1       17.00        5.99      7.45 o 
  -9   2   1       18.49       33.82     12.38 o 
  -8   2   1      313.51      321.16     20.42 o 
  -7   2   1      216.79      221.83     15.66 o 
  -6   2   1     1711.72     1771.21     34.90 o 
  -5   2   1      188.75      202.94     10.23 o 
  -4   2   1      742.14      811.31     25.82 o 
  -3   2   1      842.81      812.60     25.09 o 
  -2   2   1      170.15      167.02      8.73 o 
  -1   2   1       48.43       45.94      4.17 o 
   0   2   1      284.63      277.26      8.98 o 
   1   2   1     2390.39     2270.26     24.68 o 
   2   2   1     1721.26     1702.63     30.38 o 
   3   2   1      194.94      243.48     11.87 o 
   4   2   1      270.84      261.96     12.09 o 
   5   2   1      244.32      246.40     12.38 o 
   6   2   1       48.73       51.35      6.54 o 
   7   2   1       27.68       28.12      5.37 o 
   8   2   1        0.36        1.08      4.69 o 
   9   2   1      584.78      612.20     18.84 o 
  10   2   1       51.75       37.49     10.48 o 
  11   2   1        4.25      -13.24     30.77 o 
  12   2   1      119.37      106.41     21.63 o 
 -12   3   1        2.73        5.02      8.50 o 
 -11   3   1       18.01       17.73     10.65 o 
 -10   3   1       27.12       17.24     10.92 o 
  -9   3   1        0.57        1.75      8.71 o 
  -8   3   1      334.42      344.90     35.55 o 
  -7   3   1       59.45       68.83     12.28 o 
  -6   3   1       11.23       12.61      5.63 o 
  -5   3   1      800.42      757.16     30.60 o 
  -4   3   1       37.36       34.66      5.82 o 
  -3   3   1       17.98       18.50      4.83 o 
  -2   3   1      201.18      190.21     11.37 o 
  -1   3   1      127.30      125.53      7.78 o 
   0   3   1      172.05      146.51      8.21 o 
   1   3   1       12.01        4.60      2.61 o 
   2   3   1      330.34      395.57     15.77 o 
   3   3   1      544.86      528.46     18.24 o 
   4   3   1       33.63       38.34      5.63 o 
   5   3   1       20.06       21.72      4.56 o 
   6   3   1       12.78       13.98      4.22 o 
   7   3   1       20.47       13.45      4.52 o 
   8   3   1       48.25       59.98     11.96 o 
   9   3   1        3.25        9.73     11.76 o 
  10   3   1       43.95       33.61     21.70 o 
  11   3   1      137.36      176.11     27.90 o 
 -10   4   1        0.40        4.02      9.88 o 
  -9   4   1       57.27       58.49     19.80 o 
  -8   4   1      119.05      143.38     15.86 o 
  -7   4   1       61.74       56.83      9.01 o 
  -6   4   1       57.60       52.66      9.82 o 
  -5   4   1       71.46       63.94     11.29 o 
  -4   4   1      557.02      565.87     27.34 o 
  -3   4   1      199.18      172.56     17.49 o 
  -2   4   1       49.61       55.71      9.42 o 
  -1   4   1      444.18      420.47     22.63 o 
   0   4   1      395.72      413.69     27.78 o 
   1   4   1        1.45        0.49      3.24 o 
   2   4   1       57.11       48.68      8.96 o 
   3   4   1       27.63       34.10      7.93 o 
   4   4   1        3.41        1.78      4.98 o 
   5   4   1      272.99      269.55     18.03 o 
   6   4   1       26.11       28.54      7.18 o 
   7   4   1       53.40       55.74      9.54 o 
   8   4   1       47.99       54.40     12.59 o 
   9   4   1       33.26       24.79     14.89 o 
  10   4   1        2.61       -7.30     12.10 o 
  -8   5   1       12.34       -0.67     11.12 o 
  -7   5   1       26.92       27.63     15.05 o 
  -6   5   1        3.71        0.77      7.99 o 
  -5   5   1      103.65       77.50     12.74 o 
  -4   5   1      136.07      147.85     16.44 o 
  -3   5   1       33.98       47.82     10.38 o 
  -2   5   1      123.68      126.98     14.98 o 
  -1   5   1       74.57       65.64     11.65 o 
   0   5   1       58.15       32.99      9.45 o 
   1   5   1        3.35        3.40      6.84 o 
   2   5   1       58.00       54.01     10.32 o 
   3   5   1       39.67       40.95      9.34 o 
   4   5   1        1.39        3.74      6.56 o 
   5   5   1      112.71       96.13     22.22 o 
   6   5   1       42.66       33.41     14.95 o 
   7   5   1        0.86       -0.36     11.45 o 
   8   5   1       20.78       16.46      9.42 o 
  -4   6   1       28.19       38.13     16.46 o 
  -3   6   1       88.38       65.77     12.63 o 
  -2   6   1      116.66      102.34     15.18 o 
  -1   6   1        7.31       11.91      7.31 o 
   0   6   1        0.92        2.22      6.85 o 
   1   6   1      186.94      179.35     19.06 o 
   2   6   1       12.89       11.62     11.60 o 
   3   6   1       10.52        3.26      9.88 o 
   4   6   1        8.99        5.67     10.00 o 
 -13   0   2       67.55       73.78     13.50 o 
 -12   0   2      170.17      179.80     18.98 o 
 -11   0   2     1954.62     1943.40     56.22 o 
 -10   0   2       54.65       59.95     11.40 o 
  -9   0   2      521.85      525.73     26.15 o 
  -8   0   2        1.24        0.35      3.44 o 
  -7   0   2      417.45      442.70     14.65 o 
  -6   0   2      367.29      353.50     13.01 o 
  -5   0   2     2235.75     2183.17     28.58 o 
  -4   0   2     3298.41     3132.09     91.00 o 
  -3   0   2      325.76      344.01     17.57 o 
  -2   0   2      721.72      682.73     20.43 o 
   1   0   2     9714.82     9627.62     54.82 o 
   2   0   2     4526.07     4507.60     67.75 o 
   3   0   2     4937.24     4841.16     51.01 o 
   4   0   2     9021.54     9301.16     83.61 o 
   5   0   2      212.08      220.89     13.16 o 
   6   0   2     1941.82     1937.97     50.16 o 
   7   0   2     2017.18     2017.85     34.52 o 
   8   0   2       18.76       17.04      4.70 o 
   9   0   2        6.90        4.68      5.06 o 
  10   0   2        9.11       14.45      6.43 o 
  11   0   2      491.01      490.23     27.96 o 
  12   0   2       35.72       36.75     11.54 o 
  13   0   2       63.16       76.57     22.78 o 
 -13   1   2       43.42       38.22      8.80 o 
 -12   1   2      106.79      104.65     11.97 o 
 -11   1   2      128.22      123.65     12.43 o 
 -10   1   2        6.74        1.74      5.35 o 
  -9   1   2       75.99       78.70      7.98 o 
  -8   1   2        0.00        2.56      3.93 o 
  -7   1   2       53.65       48.23      4.34 o 
  -6   1   2     1103.88     1145.72     17.29 o 
  -5   1   2     1956.58     2154.52     21.81 o 
  -4   1   2      330.91      323.08     10.34 o 
  -3   1   2      307.72      268.33      9.87 o 
  -2   1   2    16311.58    16324.42     83.72 o 
  -1   1   2      423.91      410.26     16.42 o 
   0   1   2       85.02       71.35      3.62 o 
   1   1   2      289.04      251.47     15.13 o 
   2   1   2      577.26      610.18     17.51 o 
   3   1   2       42.90       41.13      3.87 o 
   4   1   2     1540.76     1544.85     27.26 o 
   5   1   2      306.51      256.52      8.83 o 
   6   1   2      151.80      144.03      5.70 o 
   7   1   2      123.64      117.03      5.46 o 
   8   1   2       17.66       10.53      3.09 o 
   9   1   2      181.00      174.26      8.57 o 
  10   1   2        5.42        3.82      4.74 o 
  11   1   2        1.52        9.08      4.45 o 
  12   1   2      124.09      152.50     16.71 o 
  13   1   2      110.29      148.91     29.03 o 
 -13   2   2       19.02       16.72      8.06 o 
 -12   2   2       36.45       44.52     10.81 o 
 -11   2   2       30.62       40.27     14.52 o 
 -10   2   2       27.51       15.59     10.65 o 
  -9   2   2        2.70       -2.39      8.95 o 
  -8   2   2       59.87       55.79      9.31 o 
  -7   2   2       11.77       10.88      5.26 o 
  -6   2   2      329.93      326.67     18.72 o 
  -5   2   2      143.45      152.51      8.99 o 
  -4   2   2      408.21      476.37     25.32 o 
  -3   2   2      332.12      323.59     13.11 o 
  -2   2   2       28.21       19.39      3.82 o 
  -1   2   2       36.50       34.99      4.49 o 
   0   2   2     1539.62     1518.44     20.45 o 
   1   2   2      685.01      664.07     14.35 o 
   2   2   2      632.99      620.22     17.30 o 
   3   2   2      612.41      664.49     18.19 o 
   4   2   2       61.78       76.59      6.71 o 
   5   2   2      106.95      104.06      8.10 o 
   6   2   2        1.68        2.20      3.28 o 
   7   2   2       53.97       51.26      6.94 o 
   8   2   2      168.01      160.65      9.44 o 
   9   2   2      111.00      111.13      8.96 o 
  10   2   2       88.15       80.55     13.23 o 
  11   2   2        3.52       -3.75      8.46 o 
  12   2   2       16.54       24.69     10.66 o 
 -12   3   2        2.50       -5.43     11.71 o 
 -11   3   2       33.47       50.42     18.26 o 
 -10   3   2       28.53       53.51     17.76 o 
  -9   3   2      194.06      190.65     28.45 o 
  -8   3   2       84.70       76.76     18.34 o 
  -7   3   2      305.02      302.95     32.74 o 
  -6   3   2       92.46       94.75     13.15 o 
  -5   3   2       20.93       26.81      5.45 o 
  -4   3   2       16.74       13.35      4.39 o 
  -3   3   2      419.71      401.76     16.76 o 
  -2   3   2      687.92      697.49     21.12 o 
  -1   3   2     1195.06     1206.40     23.14 o 
   0   3   2       52.35       45.19      4.96 o 
   1   3   2      194.62      176.85      8.87 o 
   2   3   2       52.70       62.48      6.82 o 
   3   3   2      103.16      117.19      8.83 o 
   4   3   2      458.60      422.29     19.00 o 
   5   3   2      939.83      953.71     23.31 o 
   6   3   2     1071.93     1091.25     25.58 o 
   7   3   2       50.06       51.77      6.77 o 
   8   3   2        7.53        6.28      7.33 o 
   9   3   2       56.41       64.72     18.07 o 
  10   3   2        7.45        1.17      7.53 o 
  11   3   2       79.22       88.00     20.74 o 
 -10   4   2        9.14        8.74     10.47 o 
  -9   4   2       26.95       20.85     13.67 o 
  -8   4   2        0.04        9.72      6.31 o 
  -7   4   2        0.16        4.30      4.84 o 
  -6   4   2       34.10       27.92     10.97 o 
  -5   4   2      391.73      410.50     24.17 o 
  -4   4   2      318.77      293.42     20.33 o 
  -3   4   2      225.57      226.55     17.46 o 
  -2   4   2       70.19       59.21     10.02 o 
  -1   4   2        1.78        1.44      4.62 o 
   0   4   2      143.64      147.66     11.08 o 
   1   4   2        9.17        6.68      3.87 o 
   2   4   2      265.76      251.45     17.16 o 
   3   4   2      568.38      582.03     25.38 o 
   4   4   2       15.24       11.47      6.35 o 
   5   4   2       18.50       15.87      5.71 o 
   6   4   2      218.58      236.86     16.33 o 
   7   4   2       14.22       13.86     12.38 o 
   8   4   2       13.98       12.56      8.38 o 
   9   4   2      111.12      124.27     18.13 o 
  10   4   2      103.81       92.63     22.89 o 
  -8   5   2       55.34       92.78     26.46 o 
  -7   5   2       56.56       34.12     17.42 o 
  -6   5   2        3.61        6.27      6.94 o 
  -5   5   2       23.91       33.95      9.00 o 
  -4   5   2        0.65       -1.85      6.36 o 
  -3   5   2       55.30       55.86     10.74 o 
  -2   5   2       28.70       31.51      9.13 o 
  -1   5   2       68.52       63.58     11.63 o 
   0   5   2      546.57      562.94     30.00 o 
   1   5   2      306.31      300.93     21.73 o 
   2   5   2      173.09      172.23     16.45 o 
   3   5   2        0.01       -4.69      5.34 o 
   4   5   2      236.52      246.26     18.79 o 
   5   5   2        0.21       -2.40      8.40 o 
   6   5   2       53.39       47.64     17.31 o 
   7   5   2      103.49      137.85     28.53 o 
   8   5   2        0.23        0.65      8.02 o 
  -4   6   2        7.88       19.77     14.64 o 
  -3   6   2        6.22        8.19      7.63 o 
  -2   6   2      113.07      115.10     16.41 o 
  -1   6   2       21.43       19.13      8.06 o 
   0   6   2       52.42       69.83     15.26 o 
   1   6   2        1.30       -5.84      6.62 o 
   2   6   2      139.64      151.36     27.31 o 
   3   6   2       66.48       40.17     18.18 o 
   4   6   2       15.48       24.76     14.41 o 
 -13   1   3       31.03       32.45      8.38 o 
 -12   1   3        7.54        7.49      5.75 o 
 -11   1   3      136.95      114.97     15.03 o 
 -10   1   3      475.29      468.89     21.83 o 
  -9   1   3      539.38      540.09     18.76 o 
  -8   1   3      546.14      555.51     17.57 o 
  -7   1   3        3.69        0.51      3.04 o 
  -6   1   3       24.46       20.73      3.30 o 
  -5   1   3      127.68      112.69      5.39 o 
  -4   1   3     1754.29     1927.36     25.29 o 
  -3   1   3      488.75      493.42     16.82 o 
  -2   1   3    36342.25    36600.03    259.71 o 
  -1   1   3     2492.51     2413.05     39.68 o 
   0   1   3      124.75      129.84     10.36 o 
   1   1   3     4449.05     4367.29     42.44 o 
   2   1   3       18.62       14.13      3.51 o 
   3   1   3       11.29        7.32      1.44 o 
   4   1   3       45.38       45.01      3.38 o 
   5   1   3     2141.36     2216.87     33.08 o 
   6   1   3      461.67      401.88     10.79 o 
   7   1   3      153.35      142.38      6.18 o 
   8   1   3      325.88      318.94     10.42 o 
   9   1   3       75.14       68.98      5.78 o 
  10   1   3      220.76      216.78     18.51 o 
  11   1   3      202.32      209.05     13.15 o 
  12   1   3        0.75        7.50      5.96 o 
  13   1   3       83.86       87.16     24.65 o 
 -13   2   3       22.82       30.31     10.56 o 
 -12   2   3       39.67       46.44     11.72 o 
 -11   2   3      280.88      278.91     22.77 o 
 -10   2   3      455.39      481.58     28.30 o 
  -9   2   3       95.77       79.35      8.97 o 
  -8   2   3      630.01      624.67     24.34 o 
  -7   2   3      308.70      269.13     18.00 o 
  -6   2   3      146.86      151.71     13.11 o 
  -5   2   3       74.25       92.39      8.12 o 
  -4   2   3     3564.06     3907.79     57.74 o 
  -3   2   3      101.13       71.74      6.61 o 
  -2   2   3      877.48      827.14     19.32 o 
  -1   2   3     2692.37     2854.85     33.52 o 
   0   2   3     3207.19     3310.43     37.25 o 
   1   2   3      742.69      740.55     14.43 o 
   2   2   3      209.64      217.42      9.54 o 
   3   2   3       90.29       82.98      5.43 o 
   4   2   3      950.75      864.38     24.05 o 
   5   2   3      724.03      721.10     34.25 o 
   6   2   3      295.95      295.23     17.58 o 
   7   2   3     2771.47     2847.09     48.78 o 
   8   2   3      766.13      785.16     18.12 o 
   9   2   3      205.89      181.73     17.66 o 
  10   2   3       30.32       17.90     13.00 o 
  11   2   3        6.87      -13.17     29.34 o 
  12   2   3       45.60       43.87     13.28 o 
 -12   3   3        3.11       13.00     13.53 o 
 -11   3   3        1.84       -5.03      9.81 o 
 -10   3   3       78.51       80.19     20.33 o 
  -9   3   3        5.16        7.07      9.54 o 
  -8   3   3       10.77        1.51     10.51 o 
  -7   3   3        7.23        2.26      8.93 o 
  -6   3   3        9.98       -0.49      8.97 o 
  -5   3   3       11.41       16.00      6.33 o 
  -4   3   3       16.20       18.40      4.76 o 
  -3   3   3       13.23       19.53      4.92 o 
  -2   3   3      472.47      475.60     17.70 o 
  -1   3   3      471.63      491.75     17.17 o 
   0   3   3       40.84       42.74      4.98 o 
   1   3   3     1589.99     1653.14     25.52 o 
   2   3   3      542.02      567.15     17.98 o 
   3   3   3      920.67      998.39     26.41 o 
   4   3   3      424.76      432.29     17.36 o 
   5   3   3        8.00        6.06      3.01 o 
   6   3   3      122.16      124.24      8.54 o 
   7   3   3      411.04      423.64     27.46 o 
   8   3   3        3.29        1.14      4.36 o 
   9   3   3       82.55       99.80     14.73 o 
  10   3   3        0.00        9.49      9.19 o 
  11   3   3        0.56       12.87     10.42 o 
 -10   4   3        3.72       14.26     12.19 o 
  -9   4   3       45.31       34.14     10.51 o 
  -8   4   3        0.47        1.31      5.89 o 
  -7   4   3       16.00       16.32      7.81 o 
  -6   4   3      592.35      583.43     30.83 o 
  -5   4   3       69.88       89.03     12.51 o 
  -4   4   3       14.23       15.62      7.23 o 
  -3   4   3       92.00       77.02     11.27 o 
  -2   4   3        0.06       -6.09      6.09 o 
  -1   4   3       20.25       13.27      5.25 o 
   0   4   3       74.43       80.01      8.57 o 
   1   4   3      165.77      177.99     17.92 o 
   2   4   3      564.12      570.85     38.67 o 
   3   4   3      272.64      262.32     16.76 o 
   4   4   3      112.21      115.65     11.29 o 
   5   4   3       62.37       60.16      8.55 o 
   6   4   3       92.16       97.27     10.16 o 
   7   4   3        9.76       15.04     10.87 o 
   8   4   3       87.64       92.53     17.17 o 
   9   4   3      121.45      113.73     22.16 o 
  10   4   3        0.02       -1.36     11.03 o 
  -8   5   3       35.24       59.91     21.30 o 
  -7   5   3        2.62        0.72      7.96 o 
  -6   5   3       40.43       54.23     11.15 o 
  -5   5   3       29.59       21.55      8.80 o 
  -4   5   3       15.00       13.84      7.62 o 
  -3   5   3       65.55       74.32     12.65 o 
  -2   5   3      158.75      150.85     16.37 o 
  -1   5   3      436.44      408.94     25.79 o 
   0   5   3      455.50      434.24     25.98 o 
   1   5   3       80.55       70.32     11.68 o 
   2   5   3       16.36       19.71      7.42 o 
   3   5   3      107.32      109.60     13.00 o 
   4   5   3       27.21       23.65     13.86 o 
   5   5   3       36.45       34.93     14.58 o 
   6   5   3      157.88      155.93     28.94 o 
   7   5   3       39.84       32.72     16.56 o 
   8   5   3        1.90       12.10     13.25 o 
  -4   6   3       17.61       13.28     11.71 o 
  -3   6   3        7.19        0.50      7.34 o 
  -2   6   3       16.46        6.54      7.85 o 
  -1   6   3        0.07       -5.78      7.08 o 
   0   6   3       39.30       25.29      9.28 o 
   1   6   3        6.50        5.00      9.73 o 
   2   6   3        0.48       18.88     12.94 o 
   3   6   3        0.73        1.79      9.29 o 
   4   6   3       14.49       20.16     13.25 o 
 -13   0   4        2.22       -0.48      8.77 o 
 -12   0   4        0.09        5.71     12.79 o 
 -11   0   4      210.78      188.22     18.69 o 
 -10   0   4     1405.71     1397.26     45.84 o 
  -9   0   4      189.24      193.84     16.56 o 
  -8   0   4       80.30       86.06     10.83 o 
  -7   0   4       16.92        6.71      3.29 o 
  -6   0   4      539.66      498.63     33.85 o 
  -5   0   4      486.07      489.35     15.53 o 
  -4   0   4      146.96      130.30      8.88 o 
  -3   0   4       16.39       21.35      2.84 o 
  -2   0   4     7636.44     7807.48     46.58 o 
  -1   0   4      521.98      438.84     15.97 o 
   0   0   4     1724.17     1751.09     25.66 o 
   1   0   4     6114.04     6030.46     39.15 o 
   2   0   4     1873.45     1719.61     23.01 o 
   3   0   4      401.94      461.46      9.74 o 
   4   0   4      526.07      583.34     18.12 o 
   5   0   4     3199.38     3718.13     43.04 o 
   6   0   4      795.67      750.15     21.47 o 
   7   0   4        2.76       -0.64      2.95 o 
   8   0   4      710.36      761.19     22.79 o 
   9   0   4      361.86      389.55     21.31 o 
  10   0   4       20.25       17.70      6.46 o 
  11   0   4       28.10       34.10      7.96 o 
  12   0   4        7.28        1.48     10.23 o 
  13   0   4        3.91       -2.20     10.64 o 
 -13   1   4       48.04       39.02      8.73 o 
 -12   1   4       42.65       38.49      8.50 o 
 -11   1   4        4.06        1.48      5.32 o 
 -10   1   4       39.98       37.95      7.55 o 
  -9   1   4       35.29       34.39      5.96 o 
  -8   1   4      376.08      405.95     15.46 o 
  -7   1   4       63.06       57.58      6.96 o 
  -6   1   4      220.44      255.96     10.02 o 
  -5   1   4     1217.35     1280.34     20.46 o 
  -4   1   4      536.00      569.91     12.76 o 
  -3   1   4      865.60      832.69     22.18 o 
  -2   1   4    10448.86    10628.51    118.68 o 
  -1   1   4     7173.94     6997.03     63.62 o 
   0   1   4     2382.86     2278.90     26.06 o 
   1   1   4     2864.25     2795.39     34.67 o 
   2   1   4       47.12       47.56      4.07 o 
   3   1   4      306.07      279.51      8.23 o 
   4   1   4      101.26      111.25      4.33 o 
   5   1   4      331.75      362.30     10.04 o 
   6   1   4       52.21       52.05      3.37 o 
   7   1   4      460.14      464.86     10.06 o 
   8   1   4       17.07       12.00      2.72 o 
   9   1   4      103.95      104.25     10.31 o 
  10   1   4       96.64      109.34     11.68 o 
  11   1   4       30.76       37.22      8.11 o 
  12   1   4       25.35       29.44      8.15 o 
 -13   2   4        0.00        0.57      5.74 o 
 -12   2   4        0.90        0.48      4.70 o 
 -11   2   4       73.82       80.74     10.84 o 
 -10   2   4        4.64        2.97      6.08 o 
  -9   2   4       28.24       14.78      5.75 o 
  -8   2   4       49.94       48.68     11.22 o 
  -7   2   4       61.97       58.26      8.29 o 
  -6   2   4        0.67       -2.17      4.40 o 
  -5   2   4      202.76      194.75     14.05 o 
  -4   2   4       25.86       57.10      8.04 o 
  -3   2   4        8.29        7.13      3.72 o 
  -2   2   4      391.53      434.53     14.21 o 
  -1   2   4       73.29       84.80      6.23 o 
   0   2   4       53.70       49.31      4.46 o 
   1   2   4      139.72      149.06      6.37 o 
   2   2   4        9.18        8.73      2.19 o 
   3   2   4       32.18       27.09      5.50 o 
   4   2   4      509.38      458.12     28.28 o 
   5   2   4      390.49      396.99      9.84 o 
   6   2   4       32.58       34.79      4.07 o 
   7   2   4     1021.22     1028.09     20.01 o 
   8   2   4       24.99       24.79      4.17 o 
   9   2   4        1.38       -0.63      7.78 o 
  10   2   4        4.17      -13.67     35.34 o 
  11   2   4       38.99       32.06     12.39 o 
  12   2   4        2.49      -10.78     36.12 o 
 -12   3   4       36.60       68.99     20.95 o 
 -11   3   4        0.62       -7.98      8.26 o 
 -10   3   4       11.44        1.17     10.77 o 
  -9   3   4        2.87        4.64     10.86 o 
  -8   3   4       64.30       91.76     20.26 o 
  -7   3   4       85.05       91.07     19.36 o 
  -6   3   4      293.67      291.00     31.40 o 
  -5   3   4       71.17       69.00     11.68 o 
  -4   3   4        4.81        4.38      4.70 o 
  -3   3   4       19.16       16.56      4.60 o 
  -2   3   4      146.91      152.81     10.36 o 
  -1   3   4      417.43      416.34     15.84 o 
   0   3   4     1933.25     1948.13     28.59 o 
   1   3   4       20.36       14.99      3.46 o 
   2   3   4        0.05       -0.68      3.16 o 
   3   3   4      279.45      298.04     15.08 o 
   4   3   4        0.76        1.24      2.81 o 
   5   3   4        5.79        6.48      2.53 o 
   6   3   4       14.61       19.72      3.28 o 
   7   3   4      147.14      127.16      6.31 o 
   8   3   4      218.70      227.19     21.02 o 
   9   3   4       71.38       62.67     12.52 o 
  10   3   4        2.75        7.09      9.21 o 
  11   3   4       27.62       18.91     10.96 o 
 -10   4   4       56.39       55.99     19.09 o 
  -9   4   4       70.75       88.19     14.41 o 
  -8   4   4        3.51        7.63      6.53 o 
  -7   4   4      197.82      204.05     32.98 o 
  -6   4   4       62.79       49.01     14.04 o 
  -5   4   4        1.05        4.67      5.48 o 
  -4   4   4       34.63       45.18      9.47 o 
  -3   4   4       37.71       39.35      9.26 o 
  -2   4   4        0.58        5.33      6.18 o 
  -1   4   4      298.57      289.56     15.56 o 
   0   4   4      348.80      332.93     18.48 o 
   1   4   4      136.29      129.47      9.82 o 
   2   4   4      339.45      338.86     30.16 o 
   3   4   4      194.55      207.45     14.29 o 
   4   4   4       22.52       26.00      5.60 o 
   5   4   4        0.66        1.62      3.34 o 
   6   4   4       28.22       31.25     15.70 o 
   7   4   4       31.80       29.52     13.81 o 
   8   4   4      128.52      148.37     27.04 o 
   9   4   4      216.84      262.97     25.56 o 
  10   4   4       29.16       25.07     15.19 o 
  -8   5   4       15.98       48.05     19.24 o 
  -7   5   4       60.37       47.30     11.56 o 
  -6   5   4      185.52      186.61     20.43 o 
  -5   5   4       84.49       92.40     14.01 o 
  -4   5   4        0.21        0.05      5.26 o 
  -3   5   4      162.64      148.27     16.64 o 
  -2   5   4      102.45      103.02     14.22 o 
  -1   5   4      164.25      142.28     21.07 o 
   0   5   4       30.19       28.64      8.66 o 
   1   5   4       30.05       22.79      8.13 o 
   2   5   4       53.38       69.01     10.80 o 
   3   5   4        1.84        2.44      4.70 o 
   4   5   4       22.36       23.82     14.24 o 
   5   5   4       34.67       42.10     16.62 o 
   6   5   4       28.63       38.88     17.22 o 
   7   5   4        5.54       -1.05     10.55 o 
  -4   6   4      232.88      251.23     26.25 o 
  -3   6   4       43.72       54.53     12.23 o 
  -2   6   4        1.48        6.30      6.60 o 
  -1   6   4       39.79       31.80      9.86 o 
   0   6   4       39.54       30.82      9.32 o 
   1   6   4        0.66       -7.07     10.29 o 
   2   6   4       92.85       84.05     22.17 o 
   3   6   4       47.55       61.34     20.60 o 
   4   6   4       62.00       70.11     21.56 o 
 -13   1   5      307.42      286.40     20.40 o 
 -12   1   5       14.30       13.16      6.39 o 
 -11   1   5       14.84       14.43      6.31 o 
 -10   1   5       42.86       35.07      7.21 o 
  -9   1   5       38.22       32.59      5.71 o 
  -8   1   5      131.93      118.62      9.07 o 
  -7   1   5      661.53      673.16     19.00 o 
  -6   1   5     2794.54     2939.65     30.80 o 
  -5   1   5      422.43      397.95     11.75 o 
  -4   1   5        1.51        0.88      2.53 o 
  -3   1   5      210.57      228.42     12.47 o 
  -2   1   5      148.76      156.73     13.76 o 
  -1   1   5     3882.32     4009.96     93.54 o 
   0   1   5     2246.18     2198.54     40.44 o 
   1   1   5      556.81      532.09     15.43 o 
   2   1   5     4897.48     5315.62     46.47 o 
   3   1   5      287.69      313.10     13.28 o 
   4   1   5      165.18      154.95      4.79 o 
   5   1   5     1395.56     1341.25     17.08 o 
   6   1   5      522.81      537.98     12.27 o 
   7   1   5       39.01       32.74      3.91 o 
   8   1   5       80.52       77.33      9.06 o 
   9   1   5      352.03      344.26     12.85 o 
  10   1   5      184.14      193.95     15.08 o 
  11   1   5       28.65       31.71      7.40 o 
  12   1   5       51.86       55.42     13.49 o 
 -13   2   5       14.67       17.48      8.96 o 
 -12   2   5       42.88       37.29      9.07 o 
 -11   2   5       14.12        6.98      6.38 o 
 -10   2   5        0.45        4.04      6.29 o 
  -9   2   5      205.76      198.30     18.63 o 
  -8   2   5      660.29      631.96     21.28 o 
  -7   2   5      641.12      646.31     18.08 o 
  -6   2   5        7.45       13.80      5.75 o 
  -5   2   5      387.60      361.97     19.43 o 
  -4   2   5     6860.19     7004.35    116.13 o 
  -3   2   5     2620.51     2762.09     47.86 o 
  -2   2   5       16.92       13.89      3.57 o 
  -1   2   5       59.35       67.99      9.19 o 
   0   2   5       30.09       18.41      5.49 o 
   1   2   5     1114.34     1123.73     35.59 o 
   2   2   5      493.88      511.40     24.02 o 
   3   2   5     3080.37     3248.12     54.79 o 
   4   2   5     1683.22     1751.45     38.59 o 
   5   2   5        0.86        0.78      0.79 o 
   6   2   5       85.49       74.93      5.14 o 
   7   2   5      177.57      170.17      7.97 o 
   8   2   5        1.58        4.16      2.34 o 
   9   2   5       71.98       49.26      9.81 o 
  10   2   5      475.87      502.18     29.04 o 
  11   2   5      313.15      358.76     26.03 o 
 -12   3   5        0.83        1.65      9.80 o 
 -11   3   5        7.62       10.21     11.99 o 
 -10   3   5        7.68        9.88     11.24 o 
  -9   3   5        0.02       -4.40     10.85 o 
  -8   3   5      408.03      388.25     38.89 o 
  -7   3   5       68.79       50.39     16.18 o 
  -6   3   5      734.60      801.82     51.02 o 
  -5   3   5       70.28       59.50     10.23 o 
  -4   3   5      205.52      198.78     22.02 o 
  -3   3   5      328.62      339.59     15.79 o 
  -2   3   5        7.84       10.46      4.09 o 
  -1   3   5      355.34      331.15     14.14 o 
   0   3   5        1.97        0.75      2.90 o 
   1   3   5      735.62      737.18     21.10 o 
   2   3   5        2.19        1.36      2.89 o 
   3   3   5       47.07       55.50      5.00 o 
   4   3   5       13.46       10.76      2.05 o 
   5   3   5      201.99      207.64     14.79 o 
   6   3   5        0.02        1.43      3.96 o 
   7   3   5      593.97      590.64     24.99 o 
   8   3   5       30.15       28.87      9.94 o 
   9   3   5       98.21       78.71     13.87 o 
  10   3   5       88.95       62.20     17.16 o 
  11   3   5        1.05      -16.24     33.95 o 
 -10   4   5      134.88      136.97     27.95 o 
  -9   4   5       42.17       42.65     11.01 o 
  -8   4   5        4.13        8.28      6.57 o 
  -7   4   5        0.03       10.70      6.46 o 
  -6   4   5       17.23       15.15      7.98 o 
  -5   4   5        2.87        2.98      8.01 o 
  -4   4   5       79.62       79.11     11.79 o 
  -3   4   5      453.90      490.53     26.29 o 
  -2   4   5     1165.18     1224.23     39.77 o 
  -1   4   5       17.98       15.05      5.30 o 
   0   4   5        1.98        1.47      3.48 o 
   1   4   5       94.56       99.99      8.65 o 
   2   4   5        0.80        0.87      3.97 o 
   3   4   5      116.97      120.15     10.42 o 
   4   4   5      526.73      537.82     19.20 o 
   5   4   5      276.68      289.29     33.74 o 
   6   4   5       44.10       40.54     16.92 o 
   7   4   5       72.51       81.13     20.72 o 
   8   4   5        4.19        0.51      8.66 o 
   9   4   5      173.58      172.77     21.52 o 
  -8   5   5       29.90       40.57     18.38 o 
  -7   5   5       62.26       66.22     13.53 o 
  -6   5   5       46.05       51.83     12.81 o 
  -5   5   5      148.72      130.55     23.95 o 
  -4   5   5       16.82       17.68     12.14 o 
  -3   5   5        2.25        2.61      6.37 o 
  -2   5   5      106.46       95.05     13.64 o 
  -1   5   5        0.73       -1.50      6.53 o 
   0   5   5      323.39      329.17     22.62 o 
   1   5   5      340.35      354.56     26.32 o 
   2   5   5      127.42      124.79     13.72 o 
   3   5   5       61.55       59.66     18.17 o 
   4   5   5       10.98       17.96     12.99 o 
   5   5   5      102.43       64.53     19.58 o 
   6   5   5      144.91      174.11     30.10 o 
   7   5   5       50.09       70.13     21.63 o 
  -4   6   5       52.20       41.67     17.21 o 
  -3   6   5        5.31        6.73     10.60 o 
  -2   6   5       15.39       17.54      8.60 o 
  -1   6   5        0.89       -6.10      7.40 o 
   0   6   5        2.63       -8.38     10.26 o 
   1   6   5        0.00       -6.60     10.33 o 
   2   6   5       27.72       22.36     13.42 o 
   3   6   5        0.51       -6.58     11.09 o 
 -13   0   6      129.64      110.89     22.72 o 
 -12   0   6      404.23      390.99     38.63 o 
 -11   0   6      454.81      448.41     28.15 o 
 -10   0   6      450.46      460.75     26.86 o 
  -9   0   6        3.36        2.03      5.41 o 
  -8   0   6      230.01      235.25     17.00 o 
  -7   0   6      175.08      184.45     10.49 o 
  -6   0   6     3300.10     3456.43     73.37 o 
  -5   0   6       19.89       28.38      7.61 o 
  -4   0   6     2019.71     2054.64     53.89 o 
  -3   0   6     6064.73     5677.69     48.34 o 
  -2   0   6      441.91      395.52     19.73 o 
  -1   0   6      712.90      729.48     23.65 o 
   0   0   6        2.19        7.38      2.43 o 
   1   0   6      276.55      272.99      8.69 o 
   2   0   6      876.77      850.09     15.21 o 
   3   0   6     5200.74     5941.80     60.45 o 
   4   0   6      569.44      516.55     11.63 o 
   5   0   6     2416.86     2370.33     26.16 o 
   6   0   6      107.86      103.58      6.82 o 
   7   0   6      238.14      222.74     12.52 o 
   8   0   6      581.85      578.57     28.21 o 
   9   0   6      253.88      263.63     17.01 o 
  10   0   6      185.07      205.55     16.22 o 
  11   0   6       11.84       18.45     13.15 o 
  12   0   6       62.77       70.99     21.41 o 
 -13   1   6       12.63        6.93      6.08 o 
 -12   1   6      381.59      394.00     22.63 o 
 -11   1   6       54.10       52.27      8.82 o 
 -10   1   6       45.50       41.70      6.44 o 
  -9   1   6      180.80      168.06     10.93 o 
  -8   1   6       13.40       13.84      5.26 o 
  -7   1   6        8.55        6.22      4.07 o 
  -6   1   6      637.61      706.69     13.88 o 
  -5   1   6      166.49      115.61      7.44 o 
  -4   1   6      968.06      874.00     26.50 o 
  -3   1   6     2606.47     2730.30     43.63 o 
  -2   1   6     1003.59     1070.26     41.81 o 
  -1   1   6      237.24      210.87      7.14 o 
   0   1   6        0.04        2.12      1.83 o 
   1   1   6     1202.54     1149.84     15.11 o 
   2   1   6        4.39        3.20      3.07 o 
   3   1   6     2787.11     2975.11     41.14 o 
   4   1   6      924.23      900.47     17.64 o 
   5   1   6      244.66      258.31     10.36 o 
   6   1   6     1557.80     1578.09     21.86 o 
   7   1   6      423.99      414.48     13.20 o 
   8   1   6       15.70       15.52      4.06 o 
   9   1   6      120.39      118.50      7.62 o 
  10   1   6       68.69       76.26     11.26 o 
  11   1   6       15.11       18.18      6.57 o 
  12   1   6       18.96       13.17      8.67 o 
 -12   2   6        0.01        2.21      5.32 o 
 -11   2   6        5.40        0.71      7.47 o 
 -10   2   6       12.62        9.08      7.27 o 
  -9   2   6        1.08        3.45      5.90 o 
  -8   2   6      132.57      138.25     20.76 o 
  -7   2   6      158.20      132.66     17.58 o 
  -6   2   6       19.81       19.35      9.90 o 
  -5   2   6       78.56       88.76     13.45 o 
  -4   2   6     3189.74     3261.60     55.85 o 
  -3   2   6      233.79      261.97     16.88 o 
  -2   2   6        7.80       10.36      3.78 o 
  -1   2   6        0.69       -2.74      4.02 o 
   0   2   6      323.81      321.91     16.36 o 
   1   2   6     1471.34     1584.96     26.00 o 
   2   2   6       87.16       77.85      8.62 o 
   3   2   6        0.15        1.04      3.20 o 
   4   2   6      100.57      114.42      6.32 o 
   5   2   6       79.04       84.69      8.23 o 
   6   2   6      597.89      513.52     35.58 o 
   7   2   6      158.13      152.32      6.93 o 
   8   2   6       46.05       42.35      4.30 o 
   9   2   6       46.54       58.52     10.56 o 
  10   2   6        4.42      -10.72     36.87 o 
  11   2   6      105.36       93.85     15.65 o 
 -12   3   6       82.07       79.96     22.05 o 
 -11   3   6      145.92      149.12     27.35 o 
 -10   3   6       59.18       45.82     16.97 o 
  -9   3   6       88.57       93.13     21.47 o 
  -8   3   6      230.00      202.32     29.45 o 
  -7   3   6        0.12        2.89      8.97 o 
  -6   3   6       98.63      143.12     23.48 o 
  -5   3   6       52.51       67.30     16.06 o 
  -4   3   6      466.07      450.73     24.69 o 
  -3   3   6        9.02       18.55      5.96 o 
  -2   3   6       10.84        8.49      5.10 o 
  -1   3   6      319.13      290.48     17.10 o 
   0   3   6      274.60      278.35     13.44 o 
   1   3   6      165.76      159.45     13.30 o 
   2   3   6      629.35      646.87     41.41 o 
   3   3   6      189.60      180.50     15.58 o 
   4   3   6      231.67      247.94     27.76 o 
   5   3   6     1021.10      973.80     54.10 o 
   6   3   6      334.90      359.52     19.61 o 
   7   3   6      662.28      687.94     50.10 o 
   8   3   6      167.65      157.76     17.87 o 
   9   3   6        0.34       -5.49      9.98 o 
  10   3   6        0.05       -0.76      6.64 o 
  11   3   6       55.45       23.28     16.15 o 
 -10   4   6       53.74       54.79     12.55 o 
  -9   4   6       21.82       18.86     14.57 o 
  -8   4   6        0.00       -2.69      7.39 o 
  -7   4   6        2.01        1.79      6.52 o 
  -6   4   6        1.95       -1.57      6.47 o 
  -5   4   6       47.85       38.01     10.07 o 
  -4   4   6      148.92      159.93     23.40 o 
  -3   4   6      695.46      714.11     46.92 o 
  -2   4   6     1056.76     1024.91     36.58 o 
  -1   4   6     1036.61     1042.44     28.74 o 
   0   4   6      229.47      239.79     16.63 o 
   1   4   6       11.86        9.41      3.83 o 
   2   4   6      288.19      287.39     17.86 o 
   3   4   6        2.23        0.40      3.31 o 
   4   4   6      190.99      200.71     28.55 o 
   5   4   6      449.71      473.88     43.34 o 
   6   4   6        6.89       10.81     10.82 o 
   7   4   6       35.23       44.28     18.12 o 
   8   4   6       18.15        3.90     11.50 o 
   9   4   6       70.79       75.64     22.55 o 
  -8   5   6       10.52       35.49     11.32 o 
  -7   5   6       24.22       37.17     11.79 o 
  -6   5   6        9.05        6.23      7.60 o 
  -5   5   6        7.51        4.36      8.18 o 
  -4   5   6        0.17        2.58     10.05 o 
  -3   5   6        4.62        0.61      8.07 o 
  -2   5   6        2.37       -2.02     10.01 o 
  -1   5   6       76.92       76.49     12.21 o 
   0   5   6        0.06       -0.96      6.27 o 
   1   5   6       59.10       68.93     10.97 o 
   2   5   6        2.82        4.00      5.73 o 
   3   5   6       80.30       86.51     20.49 o 
   4   5   6       38.79       43.32     17.16 o 
   5   5   6       85.34       88.29     23.15 o 
   6   5   6       23.10       20.78     14.45 o 
   7   5   6        4.39        2.67     12.04 o 
  -4   6   6        0.27        0.83      6.81 o 
  -3   6   6       63.07       51.34     18.27 o 
  -2   6   6       73.77       64.51     20.29 o 
  -1   6   6       56.25       53.26     17.64 o 
   0   6   6        4.08       -2.45      8.30 o 
   1   6   6       67.99       84.02     21.93 o 
   2   6   6       52.68       70.13     20.61 o 
   3   6   6        7.85       14.63     13.87 o 
 -13   1   7       20.85       15.36      6.20 o 
 -12   1   7      158.10      164.37     15.23 o 
 -11   1   7       92.77       90.47     11.22 o 
 -10   1   7      175.09      180.91     11.72 o 
  -9   1   7       61.77       53.29      6.89 o 
  -8   1   7        4.52        1.86      4.61 o 
  -7   1   7      144.82      133.18     10.70 o 
  -6   1   7        2.93        1.26      2.36 o 
  -5   1   7      421.67      462.03     13.24 o 
  -4   1   7     1633.59     1798.87     38.60 o 
  -3   1   7      584.43      583.33     21.00 o 
  -2   1   7      830.68      851.67     23.47 o 
  -1   1   7      359.86      326.64     14.10 o 
   0   1   7      283.06      244.55      8.92 o 
   1   1   7      272.27      259.47     12.53 o 
   2   1   7       28.36       25.75      2.60 o 
   3   1   7     2234.13     2497.42     45.98 o 
   4   1   7      622.08      600.97     23.12 o 
   5   1   7      167.01      170.62      8.30 o 
   6   1   7       36.04       39.24      4.22 o 
   7   1   7      160.16      156.41      9.22 o 
   8   1   7      213.78      225.89     10.66 o 
   9   1   7      263.98      265.00     28.66 o 
  10   1   7        6.05       11.79      6.07 o 
  11   1   7       43.02       63.29     14.45 o 
  12   1   7        1.52        6.28      8.07 o 
 -12   2   7       24.90       26.27      7.30 o 
 -11   2   7        0.07       -0.92      5.11 o 
 -10   2   7       14.24       28.18      7.22 o 
  -9   2   7      132.44      181.20     18.35 o 
  -8   2   7      369.52      351.67     23.76 o 
  -7   2   7        0.13        0.36      6.26 o 
  -6   2   7       34.04       29.43     10.61 o 
  -5   2   7      413.17      447.18     31.37 o 
  -4   2   7     2792.74     3068.09     55.06 o 
  -3   2   7     2051.34     2177.16     43.71 o 
  -2   2   7     4077.71     4224.06     57.71 o 
  -1   2   7     3703.31     3750.30     91.24 o 
   0   2   7       41.26       31.69      5.75 o 
   1   2   7     1002.36     1062.00     32.60 o 
   2   2   7        0.60        0.40      4.53 o 
   3   2   7       30.72       29.23      5.42 o 
   4   2   7        4.84        3.78      2.05 o 
   5   2   7      155.50      127.07      9.64 o 
   6   2   7      250.43      262.82     11.25 o 
   7   2   7     1051.48     1024.61     23.14 o 
   8   2   7       31.77       23.92      6.95 o 
   9   2   7       10.09       19.51      7.41 o 
  10   2   7       18.92      -15.59     40.68 o 
  11   2   7       15.60      -29.08     29.08 o 
 -12   3   7        4.04        7.97      7.33 o 
 -11   3   7       12.35       21.35     13.25 o 
 -10   3   7       73.24       73.34     20.79 o 
  -9   3   7       34.08       69.13     18.77 o 
  -8   3   7       71.45       53.90     19.56 o 
  -7   3   7       29.98       21.51     12.16 o 
  -6   3   7       13.28       15.23     12.14 o 
  -5   3   7      128.20      118.34     21.12 o 
  -4   3   7      216.01      219.73     18.14 o 
  -3   3   7      474.19      492.55     20.13 o 
  -2   3   7      183.11      185.62     14.66 o 
  -1   3   7       85.39       74.25     10.52 o 
   0   3   7      661.82      636.48     23.68 o 
   1   3   7      242.06      240.02     13.30 o 
   2   3   7      200.66      202.79     23.18 o 
   3   3   7      624.70      634.47     28.27 o 
   4   3   7        0.28       -9.47      9.49 o 
   5   3   7     1698.95     1652.52    110.21 o 
   6   3   7      176.34      164.55     12.32 o 
   7   3   7      161.65      160.37     25.85 o 
   8   3   7        7.02        8.91      7.15 o 
   9   3   7       13.66       12.95      7.15 o 
  10   3   7       13.83       17.11      8.40 o 
 -10   4   7       12.23       -0.97      7.86 o 
  -9   4   7        1.07       -7.50      7.50 o 
  -8   4   7      109.90       92.82     15.28 o 
  -7   4   7       84.08       83.25     14.35 o 
  -6   4   7       65.25       70.12     17.66 o 
  -5   4   7        1.96       -2.77      6.96 o 
  -4   4   7       56.85       80.40     13.05 o 
  -3   4   7       13.31       10.19     10.97 o 
  -2   4   7      103.99      100.36     13.17 o 
  -1   4   7      103.90       93.12     12.05 o 
   0   4   7      183.75      183.20     15.53 o 
   1   4   7      206.01      192.15     14.58 o 
   2   4   7       85.40      103.05     20.56 o 
   3   4   7       39.64       22.25     12.79 o 
   4   4   7       81.81       90.67     21.27 o 
   5   4   7      412.26      457.08     43.17 o 
   6   4   7       36.54       30.07     14.84 o 
   7   4   7        4.45       -2.54     10.17 o 
   8   4   7        0.71       11.16     13.30 o 
   9   4   7       35.75       26.40     12.51 o 
  -8   5   7        9.58       10.79      8.31 o 
  -7   5   7       16.58       21.96     11.19 o 
  -6   5   7      109.26      130.55     21.18 o 
  -5   5   7       76.88       72.90     14.20 o 
  -4   5   7       51.94       31.45     13.39 o 
  -3   5   7        1.94       -4.43     10.15 o 
  -2   5   7       84.98       61.49     18.71 o 
  -1   5   7       13.04        9.87     11.15 o 
   0   5   7        8.60        5.82     10.37 o 
   1   5   7      160.17      149.20     26.36 o 
   2   5   7      124.58      121.18     25.03 o 
   3   5   7       50.60       53.83     18.40 o 
   4   5   7      114.58      120.26     24.91 o 
   5   5   7       33.68       26.29     14.56 o 
   6   5   7        4.04       -2.04     11.88 o 
   7   5   7      115.94      107.60     25.71 o 
  -3   6   7       11.63        9.89      9.86 o 
  -2   6   7       11.33       -0.18     11.96 o 
  -1   6   7       27.59       37.73     17.30 o 
   0   6   7        0.08        7.41     10.52 o 
   1   6   7        2.20        2.50     10.41 o 
   2   6   7       42.05       27.34     14.56 o 
 -13   0   8       15.26       19.73     14.33 o 
 -12   0   8       95.85       63.16     17.58 o 
 -11   0   8        0.01        1.33      9.11 o 
 -10   0   8       21.55       26.35     12.52 o 
  -9   0   8      414.39      406.05     35.02 o 
  -8   0   8     2711.09     2447.22    224.49 o 
  -7   0   8      885.98      826.21     26.31 o 
  -6   0   8        0.79        0.73      5.34 o 
  -5   0   8      375.03      384.71     26.96 o 
  -4   0   8     1912.75     1973.45     62.89 o 
  -3   0   8       69.45       83.62      6.21 o 
  -2   0   8      479.46      499.31     24.04 o 
  -1   0   8        0.85        1.32      2.39 o 
   0   0   8     4837.02     5115.37     54.85 o 
   1   0   8     3648.81     3823.61     37.98 o 
   2   0   8      198.06      235.13      8.78 o 
   3   0   8     1470.39     1293.49     37.70 o 
   4   0   8     3408.23     3614.41     53.15 o 
   5   0   8       74.30       81.16      5.10 o 
   6   0   8      368.69      344.74     12.80 o 
   7   0   8      253.94      253.57     19.20 o 
   8   0   8      978.01      957.28     22.06 o 
   9   0   8        4.60        5.87      6.80 o 
  10   0   8      392.26      411.92     42.65 o 
  11   0   8      315.77      388.17     44.13 o 
  12   0   8       68.25      107.27     26.50 o 
 -13   1   8       49.99       53.82     10.60 o 
 -12   1   8       18.15       21.07      7.15 o 
 -11   1   8       73.51       66.18     10.04 o 
 -10   1   8       44.97       41.35      7.94 o 
  -9   1   8       77.72       78.79      7.87 o 
  -8   1   8       90.55       97.78      9.86 o 
  -7   1   8      114.50      104.65      9.67 o 
  -6   1   8      697.18      699.86     16.07 o 
  -5   1   8     1130.37     1171.79     20.85 o 
  -4   1   8       68.34       66.28      5.13 o 
  -3   1   8        8.70        9.54      1.85 o 
  -2   1   8       40.07       57.75      5.46 o 
  -1   1   8     3245.32     3287.76     43.83 o 
   0   1   8        4.34        3.23      2.20 o 
   1   1   8     3778.39     4035.54     55.62 o 
   2   1   8     2460.30     2481.12     24.18 o 
   3   1   8       22.87       16.18      3.64 o 
   4   1   8        3.86        1.87      3.51 o 
   5   1   8       29.49       22.75      3.44 o 
   6   1   8       73.51       78.07      5.50 o 
   7   1   8       19.30       15.59      3.64 o 
   8   1   8      172.69      179.22     12.64 o 
   9   1   8      133.85      159.26     16.46 o 
  10   1   8       28.85       32.65      8.33 o 
  11   1   8       11.27        8.35      8.33 o 
  12   1   8        5.24       -3.01      8.11 o 
 -12   2   8        9.97        7.07      5.54 o 
 -11   2   8        0.51        2.14      4.23 o 
 -10   2   8      251.48      249.73     17.15 o 
  -9   2   8        0.41        4.13      4.35 o 
  -8   2   8       27.50       22.01      8.56 o 
  -7   2   8        2.89        5.16      6.70 o 
  -6   2   8      278.18      311.85     29.60 o 
  -5   2   8      528.78      493.70     31.51 o 
  -4   2   8      323.44      366.51     19.41 o 
  -3   2   8     2055.81     2066.18     65.62 o 
  -2   2   8      182.98      188.40     16.30 o 
  -1   2   8      145.54      138.66      8.50 o 
   0   2   8      801.59      866.60     27.00 o 
   1   2   8       77.35       70.28      4.19 o 
   2   2   8       38.30       48.77      5.98 o 
   3   2   8      329.85      330.36     16.28 o 
   4   2   8       30.95       29.04      4.27 o 
   5   2   8      720.45      610.04     30.58 o 
   6   2   8      132.81      147.73     21.80 o 
   7   2   8       48.71       52.40     13.80 o 
   8   2   8       41.32       44.91      9.29 o 
   9   2   8        8.40        9.11      6.53 o 
  10   2   8       53.94       43.28     39.22 o 
  11   2   8        1.32      -29.72     29.72 o 
 -11   3   8       37.66       45.26     17.86 o 
 -10   3   8      166.57      144.43     25.92 o 
  -9   3   8      129.56      143.43     25.37 o 
  -8   3   8       51.48       51.46     16.70 o 
  -7   3   8       21.43       13.00     13.44 o 
  -6   3   8     1513.71     1561.69     72.22 o 
  -5   3   8      912.89     1042.55     56.75 o 
  -4   3   8      695.94      711.06     32.17 o 
  -3   3   8      230.65      215.56     13.83 o 
  -2   3   8        0.10       -0.18      4.25 o 
  -1   3   8        1.04       -1.02      6.17 o 
   0   3   8       38.26       32.82      6.39 o 
   1   3   8      558.40      546.19     16.41 o 
   2   3   8      826.16      793.25     30.69 o 
   3   3   8      415.89      415.47     23.27 o 
   4   3   8      241.71      219.52     28.11 o 
   5   3   8      117.32      102.90      9.55 o 
   6   3   8        2.11       -6.60     11.64 o 
   7   3   8      207.60      189.58     28.07 o 
   8   3   8      433.20      428.24     41.96 o 
   9   3   8      238.41      271.71     23.60 o 
  10   3   8       25.02        9.07      7.40 o 
 -10   4   8        9.60        4.74     11.58 o 
  -9   4   8       13.74        5.68      7.22 o 
  -8   4   8      238.71      285.42     49.66 o 
  -7   4   8      104.66      106.79     15.81 o 
  -6   4   8        0.06        2.13      6.62 o 
  -5   4   8       93.62       88.88     14.41 o 
  -4   4   8       38.90       55.72     11.71 o 
  -3   4   8      257.54      255.60     21.64 o 
  -2   4   8       56.16       48.21      9.82 o 
  -1   4   8      667.61      646.24     41.64 o 
   0   4   8      318.25      311.40     40.52 o 
   1   4   8      163.33      147.19     12.46 o 
   2   4   8       10.16        7.35     10.70 o 
   3   4   8      623.94      638.77     49.24 o 
   4   4   8      254.51      194.34     29.24 o 
   5   4   8        0.17        2.07      9.43 o 
   6   4   8        0.78        6.85     10.49 o 
   7   4   8        1.80       10.37     10.70 o 
   8   4   8       65.35       97.47     23.95 o 
   9   4   8       56.90       50.07     12.75 o 
  -8   5   8        8.24        9.61      8.25 o 
  -7   5   8       12.03       22.58     10.66 o 
  -6   5   8       84.12       78.69     15.59 o 
  -5   5   8       35.81       34.38     11.35 o 
  -4   5   8      110.22      135.79     19.04 o 
  -3   5   8      126.49      104.71     22.61 o 
  -2   5   8       36.53       25.09     13.37 o 
  -1   5   8      118.97      109.41     23.81 o 
   0   5   8       49.79       34.41     15.06 o 
   1   5   8        3.84       -2.23     12.53 o 
   2   5   8        3.74        1.60      9.14 o 
   3   5   8       29.61       28.65     14.72 o 
   4   5   8        2.98       -2.30     12.00 o 
   5   5   8        0.01        2.71     10.32 o 
   6   5   8        6.31       10.12     13.78 o 
  -3   6   8       91.37       94.66     24.28 o 
  -2   6   8       93.00      142.50     27.26 o 
  -1   6   8       74.64       79.08     22.06 o 
   0   6   8       10.33        7.17     11.17 o 
   1   6   8        7.10       10.52     13.47 o 
 -13   1   9       41.73       61.76     13.94 o 
 -12   1   9       41.45       40.95      8.57 o 
 -11   1   9        8.70        4.87      5.86 o 
 -10   1   9        0.11       -0.92      4.40 o 
  -9   1   9        0.12        0.41      4.44 o 
  -8   1   9      709.98      723.74     32.37 o 
  -7   1   9       36.21       38.35      5.39 o 
  -6   1   9        7.34        6.82      3.11 o 
  -5   1   9      458.42      425.61     14.62 o 
  -4   1   9      845.78      850.99     28.49 o 
  -3   1   9      336.16      358.20     17.37 o 
  -2   1   9      101.07      112.11      7.52 o 
  -1   1   9      900.34     1027.72     20.22 o 
   0   1   9      604.81      634.26     19.91 o 
   1   1   9       23.14       25.71      3.26 o 
   2   1   9       40.93       40.95      4.10 o 
   3   1   9     1199.06     1121.85     19.13 o 
   4   1   9      556.66      555.08     15.22 o 
   5   1   9       65.95       70.54      8.03 o 
   6   1   9      207.72      194.42      9.30 o 
   7   1   9       23.56       13.92      4.46 o 
   8   1   9      225.03      238.33     15.96 o 
   9   1   9       18.51       17.81      5.21 o 
  10   1   9       93.93       93.19     17.53 o 
  11   1   9      233.08      292.60     23.67 o 
 -12   2   9        5.01       -5.23      5.23 o 
 -11   2   9       68.54       86.42     11.36 o 
 -10   2   9       60.37       52.83      9.20 o 
  -9   2   9       99.24       92.46     10.63 o 
  -8   2   9       20.75       11.76      5.02 o 
  -7   2   9      282.49      291.86     21.79 o 
  -6   2   9     1115.52     1169.34     56.16 o 
  -5   2   9        0.65        0.18      7.36 o 
  -4   2   9        8.59        4.14      2.83 o 
  -3   2   9      234.39      213.90      9.31 o 
  -2   2   9       62.55       63.03      6.06 o 
  -1   2   9       23.10       19.34      2.67 o 
   0   2   9       33.43       40.77      3.76 o 
   1   2   9     1626.35     1612.38     35.76 o 
   2   2   9     1322.36     1304.70     25.12 o 
   3   2   9        6.01        3.13      3.38 o 
   4   2   9     1242.51     1316.34     57.95 o 
   5   2   9     1823.38     1882.65     71.14 o 
   6   2   9      254.09      302.62     30.46 o 
   7   2   9      153.92      165.41     23.74 o 
   8   2   9        0.59        1.14      4.93 o 
   9   2   9      391.54      430.87     22.47 o 
  10   2   9       58.52       14.28     72.24 o 
  11   2   9        0.87      -28.95     28.95 o 
 -11   3   9        0.08        0.47      9.82 o 
 -10   3   9       58.64       48.29     18.07 o 
  -9   3   9       27.08       22.14     12.13 o 
  -8   3   9        4.26        8.38     12.25 o 
  -7   3   9      154.05      176.97     26.53 o 
  -6   3   9      547.13      593.75     45.84 o 
  -5   3   9      870.33      928.36     54.60 o 
  -4   3   9     1205.59     1212.51     42.21 o 
  -3   3   9      444.07      488.92     20.84 o 
  -2   3   9      346.77      366.56     17.13 o 
  -1   3   9        0.36       -0.43      2.99 o 
   0   3   9      377.32      370.44     49.41 o 
   1   3   9       23.28       20.64      3.85 o 
   2   3   9      315.01      308.79     19.59 o 
   3   3   9      395.30      416.04     23.43 o 
   4   3   9      170.06      141.87     22.95 o 
   5   3   9      179.53      151.00     10.70 o 
   6   3   9      112.80       73.02     19.33 o 
   7   3   9       48.66       40.69     16.50 o 
   8   3   9       27.65       51.82     17.27 o 
   9   3   9       36.52       46.34     11.31 o 
  10   3   9        9.20        8.45      7.37 o 
 -10   4   9        0.15       -1.95     11.33 o 
  -9   4   9       29.69       21.10      9.74 o 
  -8   4   9       67.67       88.27     15.62 o 
  -7   4   9        0.03        3.68      7.13 o 
  -6   4   9       76.68       70.27     13.55 o 
  -5   4   9        1.11        2.88      6.48 o 
  -4   4   9       38.72       33.99      9.49 o 
  -3   4   9       64.94       63.39     12.33 o 
  -2   4   9       39.00       26.36      6.12 o 
  -1   4   9      140.06      146.74     14.59 o 
   0   4   9       36.82       35.92      7.90 o 
   1   4   9       21.70       13.79      4.86 o 
   2   4   9      103.44       91.27     21.27 o 
   3   4   9       12.15       29.26     15.66 o 
   4   4   9       35.37       41.90     17.67 o 
   5   4   9       15.11       17.97     13.30 o 
   6   4   9       32.63       25.36     13.93 o 
   7   4   9      137.51      148.95     27.88 o 
   8   4   9        2.20        9.61     10.99 o 
  -7   5   9       25.04        6.20      9.53 o 
  -6   5   9        2.20       10.77      9.21 o 
  -5   5   9       94.39      107.44     35.45 o 
  -4   5   9      242.53      246.64     39.85 o 
  -3   5   9        4.27       13.26      8.37 o 
  -2   5   9        0.08        3.04     11.39 o 
  -1   5   9        0.85       -0.07     11.07 o 
   0   5   9        9.98        3.10     11.08 o 
   1   5   9        1.29       -5.20     10.92 o 
   2   5   9        7.66       -0.64      9.31 o 
   3   5   9      163.79      169.34     29.42 o 
   4   5   9        1.60       -9.11     11.81 o 
   5   5   9       58.43       52.41     19.25 o 
   6   5   9        9.02       17.93     15.34 o 
  -2   6   9        0.01       12.77     12.02 o 
  -1   6   9        0.77       -2.36     11.55 o 
   0   6   9        0.21        9.36     13.17 o 
 -13   0  10      102.88      102.14     24.69 o 
 -12   0  10      278.67      330.09     38.04 o 
 -11   0  10      148.19      177.19     27.00 o 
 -10   0  10        6.04       12.23     11.38 o 
  -9   0  10      118.59       94.79     19.17 o 
  -8   0  10        5.09        0.29      4.16 o 
  -7   0  10      927.75      873.84     74.45 o 
  -6   0  10      517.29      490.57     33.95 o 
  -5   0  10     2440.21     2640.26     73.43 o 
  -4   0  10      566.65      520.82     22.32 o 
  -3   0  10       40.30       42.61      9.06 o 
  -2   0  10      302.50      250.78     13.35 o 
  -1   0  10     2820.32     2780.82     80.51 o 
   0   0  10      391.37      413.75     14.50 o 
   1   0  10      831.16      959.35     21.58 o 
   2   0  10      781.29      834.76     18.54 o 
   3   0  10     1602.94     1670.18     23.75 o 
   4   0  10      365.82      310.59     15.79 o 
   5   0  10      188.04      142.55     14.89 o 
   6   0  10     1474.27     1362.40     60.99 o 
   7   0  10     1073.50      970.79     59.34 o 
   8   0  10        1.98        1.29      2.13 o 
   9   0  10      142.27      105.24     22.52 o 
  10   0  10       22.47       31.50     15.91 o 
  11   0  10       50.00       49.11     19.19 o 
 -13   1  10        1.07       -7.60      7.60 o 
 -12   1  10        4.55        6.55      7.77 o 
 -11   1  10       81.28       85.72     14.12 o 
 -10   1  10      400.80      387.45     20.53 o 
  -9   1  10       87.36       87.86     10.04 o 
  -8   1  10       69.32       84.10     12.38 o 
  -7   1  10       38.77       29.78      4.84 o 
  -6   1  10       70.08       65.93      7.69 o 
  -5   1  10        0.51        2.55      2.87 o 
  -4   1  10     1073.79     1088.20     26.57 o 
  -3   1  10     1052.67     1085.29     31.12 o 
  -2   1  10       20.31       15.30      3.64 o 
  -1   1  10      576.04      636.05     14.43 o 
   0   1  10      102.53      134.02      9.22 o 
   1   1  10      951.69     1015.00     17.56 o 
   2   1  10       12.87       16.34      2.29 o 
   3   1  10       16.89       17.13      3.08 o 
   4   1  10     1296.69     1362.22     21.63 o 
   5   1  10     1115.54     1137.19     29.50 o 
   6   1  10      250.81      240.44     10.93 o 
   7   1  10       14.76       20.97      4.07 o 
   8   1  10      295.22      295.87     14.53 o 
   9   1  10       81.94       63.08     15.99 o 
  10   1  10        1.04        3.18      9.43 o 
  11   1  10        5.59        3.17      6.97 o 
 -12   2  10       11.59        7.78      6.00 o 
 -11   2  10       34.17       34.54      8.14 o 
 -10   2  10       54.39       68.03      9.76 o 
  -9   2  10       40.79       33.72      6.93 o 
  -8   2  10       42.73       55.24     11.48 o 
  -7   2  10       22.01       26.32      5.54 o 
  -6   2  10      579.69      633.03     42.02 o 
  -5   2  10      131.33      111.22     18.33 o 
  -4   2  10       33.67       28.76      6.49 o 
  -3   2  10        8.73        8.59      2.98 o 
  -2   2  10      196.27      189.91      8.43 o 
  -1   2  10       55.80       63.98      4.27 o 
   0   2  10       18.03       12.63      2.41 o 
   1   2  10     2558.84     2742.75     64.35 o 
   2   2  10      159.44      169.63      9.40 o 
   3   2  10       41.98       39.35      4.39 o 
   4   2  10        0.47        1.09      8.42 o 
   5   2  10       26.36       19.13     10.73 o 
   6   2  10      221.66      187.23     24.43 o 
   7   2  10      134.53      134.53     22.01 o 
   8   2  10       71.91       58.61     12.19 o 
   9   2  10        0.31        6.53      6.23 o 
  10   2  10       38.51       23.10     28.00 o 
 -11   3  10       18.89       32.62     15.02 o 
 -10   3  10      142.25      150.67     16.88 o 
  -9   3  10       37.34       66.10     20.15 o 
  -8   3  10      102.06      112.14     23.46 o 
  -7   3  10       68.99       69.39     17.89 o 
  -6   3  10      668.32      578.95     59.17 o 
  -5   3  10      172.15      172.58     14.49 o 
  -4   3  10      460.70      520.86     28.67 o 
  -3   3  10     2603.14     2619.31     58.03 o 
  -2   3  10      365.80      378.22     17.65 o 
  -1   3  10      124.94      108.84      9.30 o 
   0   3  10        6.93        3.79      2.57 o 
   1   3  10       38.93       36.82      4.59 o 
   2   3  10       83.21       77.40      7.87 o 
   3   3  10      551.47      608.49     28.63 o 
   4   3  10       33.95       26.90      5.46 o 
   5   3  10      545.10      522.26     43.58 o 
   6   3  10       35.20       42.46     14.98 o 
   7   3  10      210.83      202.19     29.75 o 
   8   3  10       23.96       18.45     13.14 o 
   9   3  10       18.71        9.20      7.02 o 
 -10   4  10        0.54       -7.26     13.17 o 
  -9   4  10        7.80        3.57      7.22 o 
  -8   4  10      113.08      102.97     30.10 o 
  -7   4  10      138.01      110.01     16.87 o 
  -6   4  10        0.04        0.47      7.67 o 
  -5   4  10       48.30       50.34     11.93 o 
  -4   4  10       50.50       59.49     12.44 o 
  -3   4  10       16.26       22.37      9.00 o 
  -2   4  10        0.12        3.10      4.20 o 
  -1   4  10      251.46      238.38     15.39 o 
   0   4  10        0.05        1.77      4.00 o 
   1   4  10       25.45       34.63     15.36 o 
   2   4  10      121.35      112.17     23.10 o 
   3   4  10     1434.54     1613.54     80.27 o 
   4   4  10        4.08        5.65     10.31 o 
   5   4  10      122.46      120.95     24.39 o 
   6   4  10      401.01      445.37     45.36 o 
   7   4  10       55.49       58.86     20.28 o 
   8   4  10        1.49       12.01     12.82 o 
  -7   5  10        0.92        4.90      8.56 o 
  -6   5  10        4.21       10.18      8.38 o 
  -5   5  10        5.46        4.06      8.28 o 
  -4   5  10       11.52        8.56      7.98 o 
  -3   5  10       75.40       85.10     16.32 o 
  -2   5  10       10.27        5.03      7.83 o 
  -1   5  10      100.39      103.47     24.33 o 
   0   5  10      137.82      148.92     27.63 o 
   1   5  10        0.01        2.00     10.64 o 
   2   5  10       26.38       34.11     15.46 o 
   3   5  10      224.31      246.34     35.34 o 
   4   5  10        6.57       -2.02      9.55 o 
   5   5  10       34.04       27.36     15.69 o 
 -13   1  11        2.04        3.30      6.88 o 
 -12   1  11       64.96       72.99     14.01 o 
 -11   1  11       10.88       10.33      8.58 o 
 -10   1  11       63.85       65.18     12.94 o 
  -9   1  11      134.34      130.61     24.47 o 
  -8   1  11      137.99      139.67     15.90 o 
  -7   1  11        3.85        2.54      3.84 o 
  -6   1  11       90.04       87.62      8.64 o 
  -5   1  11       53.17       58.32     10.54 o 
  -4   1  11        4.69        9.60      3.88 o 
  -3   1  11        9.14        8.17      4.30 o 
  -2   1  11     1902.75     2022.31     73.86 o 
  -1   1  11     2154.07     2160.69     37.90 o 
   0   1  11       64.80       51.84      3.84 o 
   1   1  11      495.77      472.57     12.54 o 
   2   1  11     1381.11     1494.14     34.15 o 
   3   1  11      728.01      738.38     25.26 o 
   4   1  11       30.91       40.20      4.39 o 
   5   1  11        0.07        0.25      2.65 o 
   6   1  11      199.21      166.37     21.76 o 
   7   1  11      129.67      123.89      9.28 o 
   8   1  11        3.66        7.46      3.77 o 
   9   1  11       37.39       35.83     11.54 o 
  10   1  11      136.80      130.74     21.86 o 
  11   1  11       29.44       28.82     12.78 o 
 -12   2  11       13.63       11.61      8.97 o 
 -11   2  11       49.84       50.77     10.42 o 
 -10   2  11      123.29      126.41     12.30 o 
  -9   2  11        9.78        3.60      4.18 o 
  -8   2  11      300.13      322.31     24.56 o 
  -7   2  11      465.53      461.68     18.42 o 
  -6   2  11      338.12      356.51     16.17 o 
  -5   2  11      130.34      121.68      8.16 o 
  -4   2  11       11.51       12.58      2.16 o 
  -3   2  11      665.64      614.01     18.04 o 
  -2   2  11      481.83      461.18     17.43 o 
  -1   2  11      859.16      876.87     21.80 o 
   0   2  11     1845.00     1851.37     33.72 o 
   1   2  11      651.44      629.76     14.05 o 
   2   2  11       20.16       18.24      4.18 o 
   3   2  11       89.40       78.43      5.05 o 
   4   2  11      295.79      307.71     30.52 o 
   5   2  11       38.55       17.98     11.29 o 
   6   2  11      180.77      145.69     22.29 o 
   7   2  11      171.23      170.80     24.87 o 
   8   2  11      131.60      151.29     16.70 o 
   9   2  11       55.17       33.30     23.61 o 
  10   2  11        4.41       -4.74     33.34 o 
 -11   3  11        0.58        0.67      9.50 o 
 -10   3  11       44.42       52.97     18.59 o 
  -9   3  11       59.00       45.55     17.96 o 
  -8   3  11        9.11       12.68     12.32 o 
  -7   3  11      249.68      271.15     32.93 o 
  -6   3  11      199.92      142.70     40.44 o 
  -5   3  11     1312.06     1390.90     32.21 o 
  -4   3  11        0.36       -4.96      6.11 o 
  -3   3  11       41.94       37.84      5.65 o 
  -2   3  11      154.51      148.22      9.64 o 
  -1   3  11      366.29      363.15     18.62 o 
   0   3  11       28.70       19.75      4.07 o 
   1   3  11      273.47      264.61     11.00 o 
   2   3  11      365.15      376.37     16.34 o 
   3   3  11        0.20       -3.51      3.69 o 
   4   3  11       12.00       11.87      3.05 o 
   5   3  11      239.61      230.27     30.70 o 
   6   3  11      114.59       96.30     20.53 o 
   7   3  11      100.22       86.56     20.45 o 
   8   3  11       44.52       30.99     15.36 o 
   9   3  11       48.06       51.24     11.44 o 
  -9   4  11       16.12       20.44      9.49 o 
  -8   4  11       21.46       11.43      9.44 o 
  -7   4  11      150.40      159.19     19.80 o 
  -6   4  11       66.84       88.23     23.81 o 
  -5   4  11      128.49      166.52     19.43 o 
  -4   4  11        9.27        8.53      8.11 o 
  -3   4  11       52.26       51.81     11.50 o 
  -2   4  11       42.39       50.72     11.30 o 
  -1   4  11        6.54        7.65      4.25 o 
   0   4  11        1.08        3.76      3.65 o 
   1   4  11       70.44       60.81     11.42 o 
   2   4  11       91.02      101.23     22.50 o 
   3   4  11      390.35      439.97     43.42 o 
   4   4  11       72.19       86.35     21.62 o 
   5   4  11       22.62       45.55     18.31 o 
   6   4  11       59.86       70.09     20.78 o 
   7   4  11       16.09       29.41     17.46 o 
   8   4  11        0.35        6.92     12.48 o 
  -7   5  11        1.45        8.05      9.67 o 
  -6   5  11        0.04        3.42      8.36 o 
  -5   5  11       16.76       14.56      9.77 o 
  -4   5  11       17.98       28.95     10.66 o 
  -3   5  11      125.04      118.89     17.69 o 
  -2   5  11       25.30       36.77     11.36 o 
  -1   5  11       44.86       59.12     13.46 o 
   0   5  11       92.71       97.13     15.77 o 
   1   5  11       41.02       53.78     19.59 o 
   2   5  11       64.49       70.25     22.32 o 
   3   5  11       60.02       48.61     19.74 o 
   4   5  11       21.05       12.53     14.75 o 
   5   5  11        0.63       -1.04     11.85 o 
 -13   0  12       20.25        3.58     14.67 o 
 -12   0  12       27.46       35.89     16.13 o 
 -11   0  12       18.06       19.78     12.65 o 
 -10   0  12      317.39      310.92     34.98 o 
  -9   0  12      224.17      253.68     30.86 o 
  -8   0  12      161.98      166.58     23.95 o 
  -7   0  12       97.03       82.53     17.35 o 
  -6   0  12     1643.38     1620.90     63.83 o 
  -5   0  12      818.96      857.09     44.35 o 
  -4   0  12       67.06       67.31      5.67 o 
  -3   0  12     2246.45     2522.04     66.74 o 
  -2   0  12     1464.38     1553.67     49.53 o 
  -1   0  12     2371.78     2433.87     57.09 o 
   0   0  12      464.79      506.61     17.55 o 
   1   0  12     1942.49     1894.01     33.67 o 
   2   0  12     2342.35     2356.61     31.65 o 
   3   0  12      916.14      890.30     17.91 o 
   4   0  12      118.26       94.22      4.98 o 
   5   0  12       41.25       67.65     16.74 o 
   6   0  12      394.38      384.82     23.27 o 
   7   0  12       17.12       10.74      5.50 o 
   8   0  12      243.38      273.67     25.73 o 
   9   0  12      528.54      729.14     56.08 o 
  10   0  12      130.04      111.26     25.52 o 
  11   0  12        1.23        8.76     13.68 o 
 -12   1  12       12.69       15.12      9.76 o 
 -11   1  12       91.75      110.47     16.49 o 
 -10   1  12      143.71      134.44     17.16 o 
  -9   1  12      151.70      136.59     16.80 o 
  -8   1  12      433.05      428.80     26.82 o 
  -7   1  12      318.95      308.76     16.55 o 
  -6   1  12       71.59       68.79      7.88 o 
  -5   1  12      273.79      276.53     18.62 o 
  -4   1  12       13.55       11.42      4.64 o 
  -3   1  12       41.59       48.73      6.44 o 
  -2   1  12        0.69        3.13      3.52 o 
  -1   1  12      106.24       89.99      6.96 o 
   0   1  12      505.86      459.41     10.48 o 
   1   1  12      350.96      348.12      9.94 o 
   2   1  12       29.70       25.09      3.61 o 
   3   1  12     1278.09     1270.44     20.09 o 
   4   1  12      303.43      305.72     11.28 o 
   5   1  12       21.90       13.40      3.60 o 
   6   1  12       94.73       65.22     10.89 o 
   7   1  12      684.59      715.22     21.73 o 
   8   1  12      397.40      402.82     23.04 o 
   9   1  12       23.75       21.68      9.77 o 
  10   1  12      104.84      106.59     22.79 o 
 -12   2  12        3.34        8.13     10.01 o 
 -11   2  12        0.04       -2.96      7.51 o 
 -10   2  12       96.17       86.17     10.75 o 
  -9   2  12        7.62        6.55      7.70 o 
  -8   2  12        6.48        7.72      4.66 o 
  -7   2  12       49.68       49.11      6.82 o 
  -6   2  12      160.94      153.58     10.06 o 
  -5   2  12     1220.45     1016.83    203.04 o 
  -4   2  12      220.14      246.92     25.57 o 
  -3   2  12       52.38       56.10     12.27 o 
  -2   2  12       73.75       84.14     10.45 o 
  -1   2  12      102.96      128.69     10.07 o 
   0   2  12      220.45      223.93     10.72 o 
   1   2  12       25.96       25.73      3.14 o 
   2   2  12      157.04      128.98     15.96 o 
   3   2  12      167.59      158.32     23.12 o 
   4   2  12      154.10      158.47     23.03 o 
   5   2  12      180.85      197.10     25.96 o 
   6   2  12       60.74       56.86     15.49 o 
   7   2  12        1.22        2.46      8.87 o 
   8   2  12       46.59       47.92      9.50 o 
   9   2  12       43.92       29.12     22.02 o 
  10   2  12        9.51        8.53     20.22 o 
 -11   3  12        0.08        4.16     12.58 o 
 -10   3  12        0.32      -12.03     12.03 o 
  -9   3  12       55.47       52.44     18.31 o 
  -8   3  12      277.59      333.93     37.36 o 
  -7   3  12        9.86       11.42     11.13 o 
  -6   3  12       89.27      118.44     22.33 o 
  -5   3  12       28.20       33.71      6.70 o 
  -4   3  12       78.59       62.09      7.77 o 
  -3   3  12        4.27       15.82      4.97 o 
  -2   3  12        5.38        3.91      2.33 o 
  -1   3  12      587.36      577.91     14.88 o 
   0   3  12      825.91      784.23     20.79 o 
   1   3  12      845.54      769.83     18.47 o 
   2   3  12        8.89        3.53      5.04 o 
   3   3  12      298.37      288.75     15.94 o 
   4   3  12      213.00      203.30     10.85 o 
   5   3  12       36.10       47.52     16.35 o 
   6   3  12       14.04        9.73     10.13 o 
   7   3  12      117.06       99.80     22.92 o 
   8   3  12       24.53       27.77     15.51 o 
   9   3  12       29.64       11.24     11.87 o 
  -9   4  12       89.48      106.58     17.62 o 
  -8   4  12      367.54      343.51     29.39 o 
  -7   4  12      246.17      269.13     25.40 o 
  -6   4  12      431.29      459.59     32.24 o 
  -5   4  12      111.60      122.22     17.49 o 
  -4   4  12        8.36       10.60      7.99 o 
  -3   4  12       12.19        9.73      7.70 o 
  -2   4  12       14.16       15.92      8.66 o 
  -1   4  12       41.49       35.28     10.14 o 
   0   4  12       18.32       24.26      8.98 o 
   1   4  12      244.28      269.97     21.38 o 
   2   4  12       36.65       24.46      8.56 o 
   3   4  12       44.08       46.80     16.95 o 
   4   4  12       51.23       32.87     16.25 o 
   5   4  12       13.38       19.97     14.11 o 
   6   4  12        3.80      -10.97     12.83 o 
   7   4  12       13.14       27.81     16.25 o 
  -6   5  12        8.36       15.84      9.70 o 
  -5   5  12      109.12      132.79     20.01 o 
  -4   5  12        5.85        6.04      9.37 o 
  -3   5  12       24.68       13.70      9.78 o 
  -2   5  12       45.33       57.56     13.42 o 
  -1   5  12       42.49       39.43     11.77 o 
   0   5  12        0.11        4.63      6.77 o 
   1   5  12       78.99       82.88     14.64 o 
   2   5  12       12.33       19.75      8.43 o 
   3   5  12       74.07       97.49     26.30 o 
   4   5  12        0.68        5.64     12.68 o 
 -12   1  13       37.74       33.95     11.45 o 
 -11   1  13       75.48       92.02     15.92 o 
 -10   1  13        7.49       16.57      8.78 o 
  -9   1  13      141.14      159.68     18.17 o 
  -8   1  13      196.52      194.08     18.81 o 
  -7   1  13      230.94      240.13     14.88 o 
  -6   1  13       82.01       78.39      9.80 o 
  -5   1  13      134.75      121.98     13.22 o 
  -4   1  13       17.06       18.16      6.33 o 
  -3   1  13      504.29      502.85     16.36 o 
  -2   1  13      176.54      151.56      9.96 o 
  -1   1  13     1017.49     1074.03     37.83 o 
   0   1  13      235.44      234.11      7.86 o 
   1   1  13      580.60      586.68     11.89 o 
   2   1  13      642.50      639.48     14.89 o 
   3   1  13        7.51        9.76      2.96 o 
   4   1  13     2157.72     2150.91     27.22 o 
   5   1  13      809.90      803.24     21.26 o 
   6   1  13       25.67       31.59      8.33 o 
   7   1  13        3.70        4.76      4.35 o 
   8   1  13        0.15       -5.64      7.25 o 
   9   1  13       88.71       71.01     17.37 o 
  10   1  13        2.11        3.56     10.95 o 
 -12   2  13      172.06      174.55     22.53 o 
 -11   2  13       59.09       78.96     15.35 o 
 -10   2  13        4.75       -1.12      7.55 o 
  -9   2  13       11.13       16.57      8.93 o 
  -8   2  13       68.19       61.96     12.79 o 
  -7   2  13      154.92      171.10     18.29 o 
  -6   2  13       96.62      103.21     19.22 o 
  -5   2  13     2033.14     2094.02     75.12 o 
  -4   2  13      452.75      441.39     33.27 o 
  -3   2  13      182.27      141.83     18.34 o 
  -2   2  13        0.25        3.62      4.50 o 
  -1   2  13       85.87       91.82     18.29 o 
   0   2  13       99.97       95.46      8.44 o 
   1   2  13       87.84       82.84      7.53 o 
   2   2  13      755.76      687.05     24.91 o 
   3   2  13      879.72      917.05     52.88 o 
   4   2  13      217.34      200.82     25.97 o 
   5   2  13      232.45      212.18     26.92 o 
   6   2  13      454.52      429.85     37.88 o 
   7   2  13       55.98       50.87     15.73 o 
   8   2  13       19.32       10.79      9.32 o 
   9   2  13        8.85      -15.08     49.70 o 
 -10   3  13       34.72       42.55     17.25 o 
  -9   3  13        0.61      -13.32     13.32 o 
  -8   3  13       52.60       25.96     15.11 o 
  -7   3  13       29.79       19.59     12.58 o 
  -6   3  13        0.96        0.96      8.51 o 
  -5   3  13        1.85        4.29      6.51 o 
  -4   3  13       15.64       -2.60      9.26 o 
  -3   3  13      244.09      236.87     13.05 o 
  -2   3  13        2.98        1.74      2.51 o 
  -1   3  13      484.99      498.73     14.90 o 
   0   3  13       19.35       13.98      4.27 o 
   1   3  13      432.88      395.73     15.56 o 
   2   3  13      175.94      201.08     14.37 o 
   3   3  13       53.37       43.43      6.93 o 
   4   3  13      341.90      357.77     37.67 o 
   5   3  13       60.02       62.30     17.71 o 
   6   3  13       24.03       22.00     12.40 o 
   7   3  13       30.09       23.83     14.48 o 
   8   3  13        1.04        0.59      9.45 o 
  -9   4  13       36.42       20.56     12.24 o 
  -8   4  13      131.12      115.25     18.21 o 
  -7   4  13      198.19      195.10     22.30 o 
  -6   4  13       66.87       66.77     14.33 o 
  -5   4  13       63.21       65.44     17.00 o 
  -4   4  13       28.73       33.38     11.13 o 
  -3   4  13      153.64      171.15     19.31 o 
  -2   4  13      116.91      144.86     37.03 o 
  -1   4  13        0.01       -7.01      7.01 o 
   0   4  13       90.13       99.25     13.98 o 
   1   4  13      284.02      316.01     31.46 o 
   2   4  13        0.33        4.50      5.65 o 
   3   4  13       19.20       26.18     14.57 o 
   4   4  13       50.05       44.82     16.93 o 
   5   4  13       69.17       88.80     22.42 o 
   6   4  13       55.45       74.27     21.53 o 
   7   4  13        6.34       31.02     15.71 o 
  -6   5  13        8.35       -1.02      8.57 o 
  -5   5  13       21.44       11.35     10.17 o 
  -4   5  13        1.77       -6.87     12.76 o 
  -3   5  13       13.22        1.77      6.70 o 
  -2   5  13      113.06      141.05     19.38 o 
  -1   5  13       93.66      108.33     16.88 o 
   0   5  13       52.95       55.35     13.30 o 
   1   5  13      272.24      252.80     27.36 o 
   2   5  13       36.36       35.83     17.50 o 
   3   5  13        2.65        3.31     12.66 o 
   4   5  13       64.31       65.42     20.27 o 
 -12   0  14       44.20       49.14     18.03 o 
 -11   0  14       88.47      113.66     24.19 o 
 -10   0  14      318.93      322.20     37.00 o 
  -9   0  14       44.96       32.05     14.02 o 
  -8   0  14        1.99        2.54      9.97 o 
  -7   0  14       15.46       24.84     12.33 o 
  -6   0  14      232.34      266.73     27.99 o 
  -5   0  14        1.46        1.84      7.14 o 
  -4   0  14     1560.05     1622.78     71.82 o 
  -3   0  14     2722.19     2869.81     54.02 o 
  -2   0  14       12.41        8.15      5.43 o 
  -1   0  14      390.17      441.83     26.65 o 
   0   0  14      549.96      607.66     29.15 o 
   1   0  14     1133.87     1117.63     30.25 o 
   2   0  14     1218.01     1323.46     35.24 o 
   3   0  14      227.39      222.93     33.46 o 
   4   0  14      100.34       69.95     23.59 o 
   5   0  14     1296.56     1424.03     74.12 o 
   6   0  14      481.28      523.95     27.03 o 
   7   0  14        5.02        7.65      6.71 o 
   8   0  14      429.91      450.43     23.41 o 
   9   0  14       79.24      131.36     25.75 o 
  10   0  14        0.00       -9.11     12.87 o 
 -12   1  14       37.01       30.29     10.93 o 
 -11   1  14        1.71        1.92     10.55 o 
 -10   1  14       19.59       30.03      9.95 o 
  -9   1  14       10.42        3.06      6.60 o 
  -8   1  14      273.30      295.95     23.11 o 
  -7   1  14      202.20      207.04     14.04 o 
  -6   1  14        6.68        9.42      4.52 o 
  -5   1  14       23.46       25.52      7.54 o 
  -4   1  14      557.87      576.84     26.55 o 
  -3   1  14       18.15       14.77      5.12 o 
  -2   1  14      406.73      405.01     16.20 o 
  -1   1  14      668.39      659.82     20.96 o 
   0   1  14        0.41        0.49      1.66 o 
   1   1  14      128.22      137.33      7.87 o 
   2   1  14      175.65      181.93      8.96 o 
   3   1  14       26.00       27.72      4.01 o 
   4   1  14        0.18        1.06      2.50 o 
   5   1  14       32.15       25.44      4.78 o 
   6   1  14      202.26      210.25     16.24 o 
   7   1  14       20.93       32.10      8.92 o 
   8   1  14        1.77        4.36      5.71 o 
   9   1  14        2.43        6.13      5.73 o 
  10   1  14       11.81       26.21     15.12 o 
 -11   2  14        0.01       14.13      9.58 o 
 -10   2  14        1.06        7.19      8.45 o 
  -9   2  14       56.96       51.95     11.88 o 
  -8   2  14        0.16       -5.20      7.24 o 
  -7   2  14      145.81      130.06     22.48 o 
  -6   2  14       17.98       -1.62      9.48 o 
  -5   2  14      107.18      100.81     18.58 o 
  -4   2  14        4.44        8.28      9.42 o 
  -3   2  14       28.50       25.79      9.55 o 
  -2   2  14       71.27       76.37     17.02 o 
  -1   2  14      354.26      315.32     32.20 o 
   0   2  14        0.09        0.63      4.43 o 
   1   2  14        1.08        1.21      3.12 o 
   2   2  14      338.12      332.87      7.75 o 
   3   2  14      105.04      112.33     12.66 o 
   4   2  14       11.85        7.19      9.28 o 
   5   2  14       99.65       80.86     18.75 o 
   6   2  14        1.03       -1.73      8.95 o 
   7   2  14       19.64       25.00     12.93 o 
   8   2  14       13.69       15.58     17.06 o 
   9   2  14        0.19        1.22      9.31 o 
 -10   3  14        7.79       11.75     12.18 o 
  -9   3  14       82.28       79.47     21.84 o 
  -8   3  14       63.88       87.91     21.74 o 
  -7   3  14      181.96      188.17     28.69 o 
  -6   3  14        0.04       12.65     11.46 o 
  -5   3  14       78.51       97.81     14.46 o 
  -4   3  14        1.13        5.54      5.98 o 
  -3   3  14        2.61       -4.36      8.81 o 
  -2   3  14       82.37       81.67      7.81 o 
  -1   3  14      122.38      127.94     10.69 o 
   0   3  14       49.75       69.29      7.24 o 
   1   3  14       48.13       46.87      9.20 o 
   2   3  14       25.65       19.15      5.54 o 
   3   3  14       14.92        9.68      5.84 o 
   4   3  14        8.33       -0.95     10.90 o 
   5   3  14        0.09       -8.18     11.79 o 
   6   3  14       67.06       61.51     19.22 o 
   7   3  14      198.83      238.95     34.31 o 
   8   3  14       78.16       83.73     21.88 o 
  -8   4  14       29.72       24.03     11.31 o 
  -7   4  14       85.32       72.61     15.27 o 
  -6   4  14        0.12        6.73      7.89 o 
  -5   4  14        2.18       -3.13      7.61 o 
  -4   4  14       42.21       51.73     12.34 o 
  -3   4  14      211.42      200.76     20.92 o 
  -2   4  14      212.58      237.49     26.05 o 
  -1   4  14        4.47        4.94      6.78 o 
   0   4  14      141.95      146.97     16.80 o 
   1   4  14      104.73      102.87     13.87 o 
   2   4  14       17.18       10.48      5.95 o 
   3   4  14      177.59      172.05     29.86 o 
   4   4  14       55.30       43.84     17.91 o 
   5   4  14       74.48       74.80     20.64 o 
   6   4  14       45.07       41.29     18.47 o 
  -5   5  14        7.31       -3.08      7.84 o 
  -4   5  14        0.11       -7.93      8.28 o 
  -3   5  14        6.49        9.98      8.00 o 
  -2   5  14      193.44      226.94     24.09 o 
  -1   5  14       41.75       54.03     12.73 o 
   0   5  14       77.78       75.83     14.51 o 
   1   5  14      455.88      488.41     52.59 o 
   2   5  14       10.32        9.35     14.76 o 
   3   5  14       34.57       18.60     15.06 o 
 -12   1  15       60.59       54.23     16.26 o 
 -11   1  15       44.72       36.87     14.89 o 
 -10   1  15      115.33      138.61     18.59 o 
  -9   1  15       23.13       22.32      9.47 o 
  -8   1  15       66.72       69.04     12.35 o 
  -7   1  15     1374.36     1303.62     49.41 o 
  -6   1  15      102.98       92.26      9.40 o 
  -5   1  15      152.93      163.47     15.85 o 
  -4   1  15       92.14       93.05     13.83 o 
  -3   1  15      886.20      867.75     21.33 o 
  -2   1  15      466.67      457.14     21.18 o 
  -1   1  15      408.84      411.58     16.49 o 
   0   1  15     1493.92     1471.45     19.59 o 
   1   1  15     1079.32     1073.16     17.27 o 
   2   1  15      137.61      145.85      7.90 o 
   3   1  15      475.46      473.31     13.73 o 
   4   1  15      178.18      174.73      8.61 o 
   5   1  15        0.13       -1.22      3.03 o 
   6   1  15      174.61      172.96     14.77 o 
   7   1  15      260.51      295.81     19.82 o 
   8   1  15      278.94      326.64     22.17 o 
   9   1  15       43.62       23.78      8.67 o 
 -11   2  15       62.54       56.09     13.83 o 
 -10   2  15      199.08      228.29     23.86 o 
  -9   2  15      207.72      269.70     25.15 o 
  -8   2  15       89.34       78.89     13.78 o 
  -7   2  15      176.17      188.52     26.26 o 
  -6   2  15       73.65       56.57     15.66 o 
  -5   2  15        7.95        7.24      9.16 o 
  -4   2  15       93.97       92.03     16.74 o 
  -3   2  15       99.51       78.80     14.65 o 
  -2   2  15      985.76      978.49     35.13 o 
  -1   2  15     2340.47     2485.46     89.96 o 
   0   2  15      253.24      304.11     32.44 o 
   1   2  15      489.48      501.40     20.76 o 
   2   2  15      510.09      496.08     12.61 o 
   3   2  15      194.96      186.65     26.19 o 
   4   2  15       86.37       83.83     18.58 o 
   5   2  15      258.38      257.38     31.03 o 
   6   2  15      455.63      485.72     42.08 o 
   7   2  15      151.03      164.46     20.34 o 
   8   2  15       59.10       44.04     13.96 o 
   9   2  15       29.40       48.70     16.70 o 
 -10   3  15       27.23       16.88     13.14 o 
  -9   3  15       57.19       77.10     21.27 o 
  -8   3  15      122.81      119.95     24.07 o 
  -7   3  15        1.44      -12.27     12.27 o 
  -6   3  15       23.21       33.96     15.29 o 
  -5   3  15      137.30      151.63     17.72 o 
  -4   3  15        2.43        1.65      6.48 o 
  -3   3  15      239.46      258.72     21.33 o 
  -2   3  15        0.19        1.54      3.38 o 
  -1   3  15       53.34       52.47      7.16 o 
   0   3  15        0.98        8.69      6.21 o 
   1   3  15       95.15       87.37     20.71 o 
   2   3  15        0.16        0.49      3.55 o 
   3   3  15        1.47       -1.53     11.24 o 
   4   3  15       30.53       34.19     13.93 o 
   5   3  15       12.88       12.18     11.84 o 
   6   3  15       16.69       26.51     14.34 o 
   7   3  15       26.89       40.47     17.85 o 
  -8   4  15       39.24       29.17     19.79 o 
  -7   4  15      239.25      255.63     25.91 o 
  -6   4  15        1.02       10.99      9.46 o 
  -5   4  15        8.86       13.86      9.62 o 
  -4   4  15       62.83       74.72     14.55 o 
  -3   4  15      294.65      297.01     25.18 o 
  -2   4  15       41.31       36.41     10.28 o 
  -1   4  15       58.30       53.42     11.08 o 
   0   4  15        0.09       -3.90      6.32 o 
   1   4  15       33.19       26.80      7.83 o 
   2   4  15       21.63       12.03     13.54 o 
   3   4  15       17.16       38.50     17.70 o 
   4   4  15      136.49      177.01     31.24 o 
   5   4  15       37.06       26.98     15.63 o 
  -4   5  15        6.39       -4.52      8.67 o 
  -3   5  15        0.27       -3.36     10.79 o 
  -2   5  15        8.43       12.47      9.41 o 
  -1   5  15       26.05       32.28     10.47 o 
   0   5  15        7.31       15.23      8.65 o 
   1   5  15      110.00      121.86     28.76 o 
   2   5  15      201.52      189.96     34.23 o 
 -12   0  16       10.40      -14.44     14.44 o 
 -11   0  16        0.01        7.33     10.69 o 
 -10   0  16       58.51       53.66     18.70 o 
  -9   0  16       27.83       38.64     16.07 o 
  -8   0  16       75.68       90.39     19.97 o 
  -7   0  16      373.78      347.15     35.05 o 
  -6   0  16       67.43       45.64     14.44 o 
  -5   0  16      144.87      142.52     21.90 o 
  -4   0  16      184.77      170.90     12.24 o 
  -3   0  16      794.44      793.18     42.65 o 
  -2   0  16       36.78       35.92      8.37 o 
  -1   0  16      311.31      301.53     23.61 o 
   0   0  16     1337.59     1394.00     31.26 o 
   1   0  16      361.05      373.64     16.03 o 
   2   0  16     4035.23     3972.40     48.45 o 
   3   0  16      717.57      652.53     35.27 o 
   4   0  16      133.76      134.38     14.73 o 
   5   0  16      251.14      224.19     42.19 o 
   6   0  16       10.11       10.17      6.67 o 
   7   0  16      237.40      268.63     18.47 o 
   8   0  16       92.34       62.44     26.07 o 
   9   0  16        2.46       -2.97      9.45 o 
 -11   1  16        0.03       -7.96      7.96 o 
 -10   1  16       16.30       16.13      9.24 o 
  -9   1  16      131.17      143.39     27.73 o 
  -8   1  16       26.66       32.87      9.43 o 
  -7   1  16      650.33      630.01     40.46 o 
  -6   1  16      230.05      227.24     14.33 o 
  -5   1  16      441.97      461.26     26.26 o 
  -4   1  16      159.98      167.33     16.01 o 
  -3   1  16       75.72       73.85      8.66 o 
  -2   1  16        6.80        9.96      4.97 o 
  -1   1  16        6.79        9.57      3.84 o 
   0   1  16        2.76        2.88      2.32 o 
   1   1  16       79.15       79.95      5.84 o 
   2   1  16       47.69       52.17      5.45 o 
   3   1  16      368.11      387.70     12.93 o 
   4   1  16       98.10       99.34      9.19 o 
   5   1  16        1.92       -2.53      3.11 o 
   6   1  16        6.87        3.05      5.59 o 
   7   1  16        0.04        2.52      5.90 o 
   8   1  16      102.63       94.98     13.31 o 
   9   1  16      116.06      105.76     20.92 o 
 -11   2  16       47.09       45.01     13.75 o 
 -10   2  16       18.87       26.40     13.19 o 
  -9   2  16       61.92       67.50     14.41 o 
  -8   2  16        0.30       -3.73     10.32 o 
  -7   2  16       26.52       22.92     12.45 o 
  -6   2  16       39.01       28.95     13.32 o 
  -5   2  16        1.29        8.86      9.43 o 
  -4   2  16        8.97        9.02      8.16 o 
  -3   2  16      156.78      172.05     16.35 o 
  -2   2  16        0.48        3.29      5.34 o 
  -1   2  16        0.13        1.31      4.69 o 
   0   2  16       16.43        8.62      9.91 o 
   1   2  16       30.91       18.95      3.98 o 
   2   2  16        0.74        0.37      1.86 o 
   3   2  16       12.46        6.66     10.35 o 
   4   2  16       12.68       17.11     12.24 o 
   5   2  16      129.85      103.05     21.14 o 
   6   2  16       45.82       39.23     14.60 o 
   7   2  16       26.69       20.21     16.71 o 
   8   2  16       12.89        0.62      7.89 o 
  -9   3  16        6.10        8.76     10.69 o 
  -8   3  16        6.30       -5.58     11.34 o 
  -7   3  16       55.49       52.68     17.61 o 
  -6   3  16      113.13      119.47     22.50 o 
  -5   3  16      256.17      260.64     23.16 o 
  -4   3  16      113.48      128.90     16.16 o 
  -3   3  16       64.45       62.06     11.70 o 
  -2   3  16      128.12      136.41     15.66 o 
  -1   3  16       45.27       40.90      9.18 o 
   0   3  16      273.07      263.75     18.84 o 
   1   3  16       51.50       74.59     20.17 o 
   2   3  16      255.63      270.06     34.70 o 
   3   3  16       61.06       52.68     17.25 o 
   4   3  16        4.20        0.23      9.75 o 
   5   3  16       25.30        7.24     10.17 o 
   6   3  16       54.66       38.25     16.98 o 
   7   3  16        1.51       -3.75     11.00 o 
  -7   4  16       65.71       64.97     14.76 o 
  -6   4  16        1.65       -0.49      8.54 o 
  -5   4  16       32.20       34.47     16.79 o 
  -4   4  16      161.10      199.65     21.66 o 
  -3   4  16        0.26        3.90      7.41 o 
  -2   4  16        7.40        1.56      6.07 o 
  -1   4  16       32.20       27.88     14.51 o 
   0   4  16       40.82       55.84     14.98 o 
   1   4  16       21.59        8.33     11.48 o 
   2   4  16       59.12       64.49     21.36 o 
   3   4  16       68.06       81.54     22.95 o 
   4   4  16       53.81       44.54     18.79 o 
   5   4  16        0.16       14.29     12.72 o 
  -3   5  16       21.02       16.22     12.87 o 
  -2   5  16       19.92       27.31     10.80 o 
  -1   5  16       26.65       18.88      8.95 o 
   0   5  16       49.23       35.70     19.94 o 
 -11   1  17       53.96       47.49     12.70 o 
 -10   1  17        1.42       -2.12      8.32 o 
  -9   1  17       50.28       54.06     13.00 o 
  -8   1  17      151.23      128.33     17.18 o 
  -7   1  17      173.75      176.99     18.89 o 
  -6   1  17      129.34      118.93     10.90 o 
  -5   1  17      435.06      421.31     25.82 o 
  -4   1  17      125.95      129.77     14.13 o 
  -3   1  17      185.95      201.26     22.45 o 
  -2   1  17        5.32        2.43      4.28 o 
  -1   1  17       80.64       68.15      8.64 o 
   0   1  17       41.47       43.88      5.45 o 
   1   1  17        3.32        0.70      3.21 o 
   2   1  17       34.91       38.19      6.02 o 
   3   1  17      181.21      210.91     10.43 o 
   4   1  17      750.62      768.30     20.30 o 
   5   1  17      106.67      100.93     11.69 o 
   6   1  17      164.05      174.91     15.53 o 
   7   1  17       19.29       21.92      8.70 o 
   8   1  17        0.16       -6.37      6.37 o 
 -10   2  17       92.73      111.60     31.91 o 
  -9   2  17       24.86       20.94     13.32 o 
  -8   2  17       13.94        9.63     10.48 o 
  -7   2  17        1.48        7.07      8.76 o 
  -6   2  17       58.67       52.63     16.16 o 
  -5   2  17      307.97      293.44     30.43 o 
  -4   2  17       24.49       35.84     11.59 o 
  -3   2  17      254.50      266.96     20.45 o 
  -2   2  17       27.70       38.33      8.60 o 
  -1   2  17        0.19        0.71      5.04 o 
   0   2  17       26.10       24.60     11.70 o 
   1   2  17      324.68      317.62     13.18 o 
   2   2  17      464.26      484.55     18.94 o 
   3   2  17       12.64        7.45     10.09 o 
   4   2  17      330.46      318.39     35.28 o 
   5   2  17      301.15      354.71     37.34 o 
   6   2  17      146.47      127.39     23.82 o 
   7   2  17        1.15        3.21      9.77 o 
  -9   3  17        8.69       15.86     13.58 o 
  -8   3  17        0.32       -9.93     12.66 o 
  -7   3  17        5.73        8.09      9.44 o 
  -6   3  17        0.01        0.13      6.22 o 
  -5   3  17       22.81       26.73      9.97 o 
  -4   3  17       66.82       75.85     13.67 o 
  -3   3  17       32.76       34.24     10.15 o 
  -2   3  17        9.37       20.04      8.14 o 
  -1   3  17      119.40      119.68     17.97 o 
   0   3  17       89.92      108.39     12.70 o 
   1   3  17      123.30      134.75     25.83 o 
   2   3  17        1.75       -2.41      9.29 o 
   3   3  17      158.66      151.92     27.57 o 
   4   3  17      220.50      253.14     34.94 o 
   5   3  17       94.54      102.01     24.83 o 
   6   3  17       54.41       40.36     15.72 o 
  -7   4  17       19.67       16.75     10.28 o 
  -6   4  17        6.63       24.12     25.68 o 
  -5   4  17        1.71        5.40      7.60 o 
  -4   4  17      124.67      136.91     19.11 o 
  -3   4  17       36.89       32.09     10.89 o 
  -2   4  17      144.28      162.02     19.05 o 
  -1   4  17      316.27      380.60     26.99 o 
   0   4  17       63.88       80.63     26.51 o 
   1   4  17       16.27        0.86     12.62 o 
   2   4  17       17.15       14.71     14.44 o 
   3   4  17       25.82       38.72     15.97 o 
   4   4  17       17.23        2.50     12.36 o 
 -11   0  18       55.59       71.79     22.46 o 
 -10   0  18        5.85       -2.70     11.33 o 
  -9   0  18     1521.77     1571.53     81.63 o 
  -8   0  18       34.60       29.57     13.93 o 
  -7   0  18        1.35        2.70      9.41 o 
  -6   0  18        0.23        2.08      7.69 o 
  -5   0  18      717.82      651.67     44.91 o 
  -4   0  18      533.13      466.18     33.72 o 
  -3   0  18      118.70      106.47     12.75 o 
  -2   0  18     1638.02     1724.77     45.96 o 
  -1   0  18     1292.82     1325.84     39.76 o 
   0   0  18      248.61      251.31     14.90 o 
   1   0  18      822.04      819.15     24.98 o 
   2   0  18      112.08      126.00      9.91 o 
   3   0  18       61.47       70.43     18.43 o 
   4   0  18       70.80       36.32     22.43 o 
   5   0  18      247.26      236.86     23.61 o 
   6   0  18      807.05      917.70     49.69 o 
   7   0  18      202.38      213.55     25.22 o 
   8   0  18        4.13       16.07     11.78 o 
 -11   1  18       33.58       28.79     10.69 o 
 -10   1  18       10.94       11.37      9.88 o 
  -9   1  18       21.46        5.43      8.62 o 
  -8   1  18       46.50       37.35     12.81 o 
  -7   1  18        4.76        0.37      7.02 o 
  -6   1  18       88.83       88.54     13.69 o 
  -5   1  18       12.87        5.00      6.41 o 
  -4   1  18      476.39      451.34     26.11 o 
  -3   1  18     1164.92     1163.46     54.18 o 
  -2   1  18      173.01      170.60     15.21 o 
  -1   1  18       20.52       15.57      4.96 o 
   0   1  18     1482.40     1456.59     25.66 o 
   1   1  18      152.91      147.10     12.79 o 
   2   1  18       64.59       68.37      7.64 o 
   3   1  18       77.44       72.51     10.87 o 
   4   1  18       94.69       99.93      7.91 o 
   5   1  18      167.67      182.87     15.79 o 
   6   1  18       11.41        6.34      7.10 o 
   7   1  18        0.06        5.97      6.38 o 
   8   1  18       69.55       87.40     43.25 o 
 -10   2  18        1.26        1.11     10.71 o 
  -9   2  18       21.53       10.13     11.47 o 
  -8   2  18       47.72       48.55     17.77 o 
  -7   2  18        0.02        0.92      9.95 o 
  -6   2  18       76.01       91.83     19.17 o 
  -5   2  18       33.65       36.22     13.51 o 
  -4   2  18       10.37        2.45      6.99 o 
  -3   2  18        6.39       20.21      7.68 o 
  -2   2  18      178.62      154.10     21.42 o 
  -1   2  18       21.13       24.88      7.05 o 
   0   2  18       22.61       37.38     15.24 o 
   1   2  18       66.19       71.70      6.86 o 
   2   2  18       61.54       63.19     17.89 o 
   3   2  18       34.43       29.17     14.22 o 
   4   2  18       77.78       73.17     18.73 o 
   5   2  18        1.49        1.83      8.95 o 
   6   2  18        3.05        9.82     10.17 o 
   7   2  18        6.11       22.53     11.84 o 
  -9   3  18       41.16       46.99     18.23 o 
  -8   3  18        0.82      -11.26     11.26 o 
  -7   3  18       14.23       18.57     12.72 o 
  -6   3  18        3.22       10.48      8.29 o 
  -5   3  18       64.27       67.17     19.93 o 
  -4   3  18      104.70      120.54     18.21 o 
  -3   3  18      488.03      543.48     31.73 o 
  -2   3  18      206.50      213.67     19.45 o 
  -1   3  18        5.11        4.65      5.06 o 
   0   3  18      118.41      108.02     12.64 o 
   1   3  18      196.10      195.98     31.88 o 
   2   3  18       10.93        1.83     10.53 o 
   3   3  18      116.12      124.47     26.24 o 
   4   3  18      100.10       87.79     22.38 o 
   5   3  18      262.35      275.27     37.59 o 
   6   3  18        3.34       11.63     11.01 o 
  -6   4  18        9.71        9.97      9.80 o 
  -5   4  18       37.72       41.92     12.11 o 
  -4   4  18       53.99       77.60     14.56 o 
  -3   4  18       10.68       10.17      8.01 o 
  -2   4  18      126.09      141.63     17.82 o 
  -1   4  18      265.49      284.91     23.64 o 
   0   4  18       56.66       44.69     18.09 o 
   1   4  18        5.42       19.58     14.32 o 
   2   4  18       36.77       53.34     20.95 o 
   3   4  18        6.91        1.40     10.25 o 
 -10   1  19       11.92       19.26      9.48 o 
  -9   1  19      158.50      171.74     20.97 o 
  -8   1  19       11.68        6.90      7.81 o 
  -7   1  19        3.69        4.61      6.70 o 
  -6   1  19       35.16       41.68     10.41 o 
  -5   1  19      104.82      109.48     14.56 o 
  -4   1  19        9.41        8.60      8.13 o 
  -3   1  19        0.19        5.84      8.12 o 
  -2   1  19      404.56      390.72     19.36 o 
  -1   1  19      460.78      432.62     16.90 o 
   0   1  19      252.76      231.41     12.73 o 
   1   1  19       39.39       41.80      6.04 o 
   2   1  19      157.87      158.43     13.00 o 
   3   1  19       21.93       14.93      6.48 o 
   4   1  19       15.03       12.38      7.31 o 
   5   1  19      124.03      126.25     13.66 o 
   6   1  19       51.12       50.09     11.10 o 
   7   1  19       22.73       22.71     31.13 o 
  -9   2  19       12.42        5.82     10.07 o 
  -8   2  19      141.27      177.39     29.05 o 
  -7   2  19      423.20      420.78     41.48 o 
  -6   2  19        2.26        1.22      7.00 o 
  -5   2  19       18.90       19.65     10.95 o 
  -4   2  19       13.07       10.43      9.02 o 
  -3   2  19        9.31       20.72      7.71 o 
  -2   2  19        0.12        1.27      4.62 o 
  -1   2  19        5.01        2.79      4.61 o 
   0   2  19      334.00      352.51     38.69 o 
   1   2  19      105.83      121.78     12.12 o 
   2   2  19       29.22       26.49     13.67 o 
   3   2  19        0.34        1.95      9.18 o 
   4   2  19       16.72        2.03      8.68 o 
   5   2  19       11.32        3.41     10.10 o 
   6   2  19       32.20       18.45     29.27 o 
  -8   3  19        8.97       10.60     10.30 o 
  -7   3  19        2.71        0.89     10.05 o 
  -6   3  19      114.90      111.21     28.57 o 
  -5   3  19        0.16       -2.13      9.71 o 
  -4   3  19       24.57       19.14      8.79 o 
  -3   3  19       38.78       41.31     11.58 o 
  -2   3  19        1.01       10.63      6.50 o 
  -1   3  19      113.60      105.28     13.56 o 
   0   3  19        2.12        1.93     11.11 o 
   1   3  19       18.41       15.56     14.81 o 
   2   3  19      160.78      169.18     30.73 o 
   3   3  19       45.92       74.17     21.14 o 
   4   3  19       21.36       23.64     14.08 o 
   5   3  19        4.10       -6.74     10.06 o 
  -5   4  19      100.06      110.14     18.15 o 
  -4   4  19       54.92       44.70     11.93 o 
  -3   4  19        2.50        2.67      6.36 o 
  -2   4  19        4.85        6.09      7.21 o 
  -1   4  19        1.28        2.68      9.35 o 
   0   4  19        2.10        7.37     11.49 o 
   1   4  19       40.04       61.64     21.03 o 
   2   4  19        5.35        6.58     11.43 o 
 -10   0  20      154.55      143.88     28.97 o 
  -9   0  20      432.45      459.79     46.51 o 
  -8   0  20       14.64       12.40     11.52 o 
  -7   0  20      104.73      110.66     22.01 o 
  -6   0  20      479.67      472.21     41.83 o 
  -5   0  20      689.37      688.32     29.71 o 
  -4   0  20       88.13       76.34     11.59 o 
  -3   0  20        0.93        1.35      6.96 o 
  -2   0  20       51.85       35.29     20.93 o 
  -1   0  20        8.14        0.85     15.69 o 
   0   0  20       29.62       17.19      8.74 o 
   1   0  20        0.85       -1.24      8.42 o 
   2   0  20     1494.43     1542.33     50.64 o 
   3   0  20      184.30      178.60     18.08 o 
   4   0  20       46.17       40.95     18.60 o 
   5   0  20        9.64       11.07      9.30 o 
   6   0  20        4.66        6.00      6.93 o 
   7   0  20        0.85        1.36      8.57 o 
 -10   1  20        0.00       -2.90      8.67 o 
  -9   1  20        0.20        1.07      6.54 o 
  -8   1  20        0.04        0.49      7.33 o 
  -7   1  20      193.31      190.67     20.79 o 
  -6   1  20        5.30        0.40      6.40 o 
  -5   1  20       13.46       15.24      7.00 o 
  -4   1  20       29.33       42.26     12.96 o 
  -3   1  20        9.78        3.43      6.27 o 
  -2   1  20       12.42        3.78      5.31 o 
  -1   1  20      230.81      212.91     15.03 o 
   0   1  20      695.53      700.94     27.36 o 
   1   1  20       17.73       19.41      4.87 o 
   2   1  20      133.98      127.33     11.72 o 
   3   1  20      379.10      389.66     19.16 o 
   4   1  20      159.42      155.03     14.90 o 
   5   1  20        1.00       -2.35      6.67 o 
   6   1  20       41.09       39.31      9.47 o 
  -9   2  20        0.15        9.59     11.67 o 
  -8   2  20       24.14       22.84     15.04 o 
  -7   2  20       15.34       18.71     12.46 o 
  -6   2  20       28.88       14.73     10.63 o 
  -5   2  20       36.92       24.07     12.28 o 
  -4   2  20       61.48       66.50     12.57 o 
  -3   2  20       22.33       19.66      8.43 o 
  -2   2  20       19.32        7.13      6.41 o 
  -1   2  20       37.49       42.84      9.08 o 
   0   2  20        0.53       -3.63      8.93 o 
   1   2  20       15.82        6.10     11.51 o 
   2   2  20       16.85       17.86     13.25 o 
   3   2  20      273.51      307.07     37.17 o 
   4   2  20        2.98        9.12     11.54 o 
   5   2  20        1.60        1.95      8.36 o 
  -7   3  20       83.44       57.03     23.21 o 
  -6   3  20      115.40      122.90     18.27 o 
  -5   3  20        0.01        4.86      6.83 o 
  -4   3  20      163.88      196.32     20.85 o 
  -3   3  20      197.42      216.47     21.09 o 
  -2   3  20       76.21       83.74     13.58 o 
  -1   3  20       18.59       15.06      7.27 o 
   0   3  20       95.46       60.57     20.06 o 
   1   3  20       58.09       71.73     21.63 o 
   2   3  20        4.63        2.05     11.89 o 
   3   3  20       90.48      115.25     26.55 o 
   4   3  20      133.85      141.52     28.22 o 
  -3   4  20       19.39       35.27     10.78 o 
  -2   4  20        1.82        5.79     12.38 o 
  -1   4  20        0.11       10.34     11.21 o 
   0   4  20       22.81       29.71     17.44 o 
  -9   1  21       11.98       14.01      8.91 o 
  -8   1  21        8.29       10.70      7.84 o 
  -7   1  21       73.55       74.52     22.33 o 
  -6   1  21       92.73       83.23     14.05 o 
  -5   1  21        0.09        8.23      7.41 o 
  -4   1  21      428.23      379.70     35.41 o 
  -3   1  21      156.71      146.70     21.41 o 
  -2   1  21        1.89        3.12      5.97 o 
  -1   1  21      154.93      149.34     13.33 o 
   0   1  21       36.24       30.96     10.45 o 
   1   1  21        7.25        3.92      5.33 o 
   2   1  21        1.15        1.57      5.33 o 
   3   1  21        0.18       -0.55      5.33 o 
   4   1  21      211.55      231.89     17.85 o 
   5   1  21      148.83      151.34     15.27 o 
   6   1  21      149.12      146.18     20.45 o 
  -8   2  21        6.80       -8.07      8.07 o 
  -7   2  21        5.99        9.27     10.26 o 
  -6   2  21       97.16       83.55     20.37 o 
  -5   2  21      374.19      428.18     39.41 o 
  -4   2  21      196.70      227.97     21.70 o 
  -3   2  21       69.29       51.86     11.24 o 
  -2   2  21      674.52      614.33     35.03 o 
  -1   2  21      151.41      151.68     15.58 o 
   0   2  21        0.71        7.16     10.29 o 
   1   2  21       61.22       65.37     19.42 o 
   2   2  21       14.05       21.59     12.41 o 
   3   2  21      522.90      541.41     49.10 o 
   4   2  21      165.90      192.82     30.37 o 
   5   2  21       11.80      -25.77     27.32 o 
  -6   3  21       60.09       81.33     17.79 o 
  -5   3  21        0.22        7.60     11.03 o 
  -4   3  21       48.76       57.19     13.41 o 
  -3   3  21       99.61      119.68     16.26 o 
  -2   3  21        1.61        6.06      6.56 o 
  -1   3  21      116.95      108.03     25.77 o 
   0   3  21       67.86      116.64     26.74 o 
   1   3  21       76.39       81.48     23.52 o 
   2   3  21       98.32      147.50     29.67 o 
   3   3  21       12.91       27.78     14.69 o 
  -9   0  22       38.28       14.45     13.17 o 
  -8   0  22       10.82       27.00     14.95 o 
  -7   0  22        0.32        4.66      9.91 o 
  -6   0  22       89.41       60.62     17.97 o 
  -5   0  22       60.58       43.81     10.04 o 
  -4   0  22      357.18      343.51     23.91 o 
  -3   0  22      753.31      769.95     34.95 o 
  -2   0  22      200.13      200.44     28.37 o 
  -1   0  22        1.49      -14.95     30.95 o 
   0   0  22      391.65      359.10     26.71 o 
   1   0  22       17.23       24.33      8.77 o 
   2   0  22       24.13       22.17     11.46 o 
   3   0  22       47.60       38.39     10.58 o 
   4   0  22       72.06       55.79     18.81 o 
   5   0  22       23.08       11.31     16.64 o 
  -8   1  22        9.19       26.43     10.48 o 
  -7   1  22        4.45        7.17      7.19 o 
  -6   1  22        0.24        4.13      6.41 o 
  -5   1  22       40.60       43.11     14.52 o 
  -4   1  22        6.84       13.68     11.15 o 
  -3   1  22       16.80        4.73      7.54 o 
  -2   1  22      286.24      284.30     22.06 o 
  -1   1  22        7.57        6.25      5.60 o 
   0   1  22       95.62       79.73     11.11 o 
   1   1  22        8.07        5.82      5.78 o 
   2   1  22        0.01       -3.32      8.49 o 
   3   1  22       39.55       22.87     27.73 o 
   4   1  22       15.68        4.72     17.37 o 
  -7   2  22        2.84      -11.72     11.72 o 
  -6   2  22       21.53       15.69     12.07 o 
  -5   2  22       21.88       17.46     12.10 o 
  -4   2  22       52.39       47.60     11.53 o 
  -3   2  22        0.17        2.66      5.80 o 
  -2   2  22      121.96      116.47     15.07 o 
  -1   2  22       34.54       32.85     15.20 o 
   0   2  22       45.11       40.38     15.68 o 
   1   2  22       12.03        5.60     11.78 o 
   2   2  22       29.83       40.46     15.73 o 
   3   2  22        9.62       17.54     12.56 o 
   4   2  22       16.46       10.69     11.86 o 
  -5   3  22       18.77       14.41      8.48 o 
  -4   3  22       36.92       37.23     10.34 o 
  -3   3  22       14.73       13.64      7.36 o 
  -2   3  22       29.39       26.17     16.52 o 
  -1   3  22       94.54      136.81     29.95 o 
   0   3  22       89.09       99.55     25.57 o 
   1   3  22       79.00       80.20     23.96 o 
  -8   1  23       68.10       73.91     15.82 o 
  -7   1  23      224.19      245.82     36.59 o 
  -6   1  23      101.19       91.95     20.26 o 
  -5   1  23       18.51       15.84     10.11 o 
  -4   1  23       19.18        3.91      8.74 o 
  -3   1  23       54.71       48.11     10.94 o 
  -2   1  23        0.24       -1.78      5.55 o 
  -1   1  23        2.89       -5.36      6.84 o 
   0   1  23      321.62      324.10     20.46 o 
   1   1  23      344.35      362.19     29.74 o 
   2   1  23       23.61      -12.59     48.78 o 
   3   1  23        8.02       18.32     10.13 o 
   4   1  23       11.54        7.84     10.65 o 
  -6   2  23      186.80      167.02     26.80 o 
  -5   2  23      145.56      128.99     18.27 o 
  -4   2  23        0.13       -3.25      7.16 o 
  -3   2  23        9.88       15.67      8.51 o 
  -2   2  23      346.21      362.50     43.64 o 
  -1   2  23       66.05       71.57     21.55 o 
   0   2  23        2.59        5.32     10.00 o 
   1   2  23      282.27      266.72     37.32 o 
   2   2  23      173.91      191.73     31.60 o 
  -3   3  23        0.04      -14.90     14.90 o 
  -2   3  23       51.17       56.35     21.37 o 
  -1   3  23       11.35       22.90     17.40 o 
  -7   0  24       14.99       15.89     10.67 o 
  -6   0  24      138.89      145.49     25.14 o 
  -5   0  24       12.73       13.10     10.69 o 
  -4   0  24       26.95       21.87     11.44 o 
  -3   0  24        0.25      -20.29     20.29 o 
  -2   0  24        3.40       -4.57     10.35 o 
  -1   0  24       28.92       24.24      9.09 o 
   0   0  24       88.69       66.81     19.46 o 
   1   0  24       93.84       91.76     38.90 o 
   2   0  24       78.17       22.85     27.53 o 
   3   0  24      277.70      225.40     43.41 o 
  -6   1  24       58.16       55.31     17.59 o 
  -5   1  24       58.09       36.19     15.05 o 
  -4   1  24       10.94       11.43      9.20 o 
  -3   1  24       22.44       18.76      7.31 o 
  -2   1  24        2.62        6.64      6.28 o 
  -1   1  24        1.88        7.74      5.39 o 
   0   1  24       10.40       12.92      9.84 o 
   1   1  24      269.46      236.32     25.15 o 
   2   1  24       92.04       89.89     39.28 o 
  -5   2  24       12.13       23.81     10.33 o 
  -4   2  24        9.21        2.83      8.62 o 
  -3   2  24      225.25      245.86     37.82 o 
  -2   2  24       55.56       70.79     21.32 o 
  -1   2  24       23.04       22.92     15.31 o 
   0   2  24       29.70       36.26     17.58 o 
   1   2  24        5.25        3.22     11.01 o 
  -5   1  25       84.79       72.91     18.93 o 
  -4   1  25      117.10      113.70     16.61 o 
  -3   1  25       23.25       23.95      8.93 o 
  -2   1  25       17.62       11.97     19.94 o 
  -1   1  25       18.44        2.96      9.12 o 
   0   1  25       22.63      -13.46     50.79 o 
   1   1  25        0.02       -7.34     11.34 o 
  -3   0  26        1.47        2.24      9.69 o 
  -2   0  26       70.09       59.41     17.02 o 
  -1   0  26      516.27      540.26     35.41 o 
                                                 
